# Supplementary material for: Obesity Is Mediated by Differential Aryl Hydrocarbon Receptor Signaling in Mice Fed a Western Diet
Source: Environ Health Perspect. 2012 May 18;120(9):1252–9. doi: 10.1289/ehp.1205003 (PMC3440132; doi:10.1289/ehp.1205003)
Supplement: (913 KB) XLS [file ehp.1205003.s002.xls]

## Sheet: S5 Liver mRNA Gene List
	Table S5. Differentially Expressed mRNA Levels of All Genes of All Experimental Conditions (p-value ≤ 0.05).
			Number of AHR REs	Fold Change
	Unique ID	Gene Symbol		B6W/B6R	B6.D2W/B6.D2R	B6R/B6.D2R	B6W/B6.D2W
	ILMN_2918977	40603		1.2987	1.20482
	ILMN_2618329	40604					1.2
	ILMN_2745741	40608		0.657895	0.60241
	ILMN_2711892	40609		0.806452
	ILMN_2914510	40788		1.40845	1.42857
	ILMN_1218866	40794		1.16279
	ILMN_2602185	40795		1.25	1.35135	1.32	1.21
	ILMN_3105231	40796		0.854701			0.86
	ILMN_3112143	382044		0.46729	0.497512
	ILMN_2953807	620807			0.714286
	ILMN_2785605	732482		0.884956
	ILMN_3033922	0610007C21Rik			0.724638
	ILMN_3092673	0610007C21Rik			1.1236
	ILMN_2808939	0610007P14Rik		0.595238	0.666667
	ILMN_2952292	0610009D07Rik	8		0.833333		1.17
	ILMN_2891688	0610010E21Rik			1.26582
	ILMN_2637698	0610010K06Rik			1.13636
	ILMN_1248518	0610012D14Rik	12	0.649351	0.531915		1.33
	ILMN_2848071	0610012D14Rik		0.617284	0.641026
	ILMN_2658619	0610012G03Rik	7		1.31579
	ILMN_2972403	0610012H03Rik	10		1.33333
	ILMN_2628021	0610031J06Rik	2	1.35135	1.20482
	ILMN_2727437	0610031J06Rik					1.16
	ILMN_2611352	0610037L13Rik	11		1.20482
	ILMN_2596016	0610038F07Rik	2		0.826446		1.15
	ILMN_2938179	1110002N22Rik			0.833333
	ILMN_1225158	1110003E01Rik	9	1.44928	1.20482
	ILMN_2868927	1110006G06Rik	11	0.813008	0.806452
	ILMN_2622829	1110007L15Rik	8				0.88
	ILMN_2919489	1110008F13Rik	8		0.666667
	ILMN_1225594	1110008P14Rik		1.33333	1.38889
	ILMN_3144761	1110012L19Rik	5	0.826446		1.09
	ILMN_2647669	1110018J18Rik	5		0.740741
	ILMN_2674655	1110018J18Rik			0.769231
	ILMN_2637066	1110019N10Rik	8	0.769231	0.8
	ILMN_2849359	1110019N10Rik		0.75188	0.775194
	ILMN_1237830	1110020G09Rik			0.746269		1.24
	ILMN_2636384	1110020P15Rik		1.19048	1.17647
	ILMN_3142224	1110020P15Rik			1.17647
	ILMN_1243516	1110028A07Rik			0.561798		1.25
	ILMN_2710151	1110031B06Rik	11		0.649351
	ILMN_2759652	1110032A13Rik					1.24
	ILMN_2955214	1110032A13Rik			0.740741
	ILMN_1235811	1110032E23Rik	5	1.25	1.36986
	ILMN_2863437	1110038F14Rik	7		1.14943
	ILMN_2739128	1110039B18Rik	9				1.13
	ILMN_2664522	1110048D14Rik					0.89
	ILMN_1221838	1110049F12Rik	8	0.699301	0.78125
	ILMN_1255697	1110049F12Rik		0.787402	0.813008
	ILMN_2633457	1110057K04Rik	2		0.662252
	ILMN_2967362	1110057K04Rik			0.819672	0.81
	ILMN_2846731	1110059E24Rik	11	0.869565	0.8	0.79	0.86
	ILMN_1222356	1110067D22Rik				1.39	1.22
	ILMN_2734924	1190003J15Rik			0.78125
	ILMN_2893564	1190007F08Rik		0.671141	0.735294
	ILMN_2795854	1190017O12Rik	4		0.75188
	ILMN_1219820	1200002N14Rik	15	1.40845	1.40845
	ILMN_2734290	1200003C05Rik	12		1.2987
	ILMN_2615431	1200009O22Rik	6	1.21951	1.51515	1.16
	ILMN_3031706	1200011M11Rik	8			0.88
	ILMN_2933887	1200013B08Rik	4	1.63934	1.6129
	ILMN_2623480	1200014J11Rik	3		0.862069
	ILMN_3150536	1200015F23Rik			1.21951
	ILMN_1236716	1200016B10Rik	10				0.81
	ILMN_1235616	1200016D23Rik	8	0.847458	0.826446
	ILMN_1217040	1300001I01Rik		0.746269	0.775194
	ILMN_2632839	1300007L22Rik	7	0.714286		1.38
	ILMN_2749842	1300013J15Rik	5		0.763359
	ILMN_3004177	1300017J02Rik			0.714286
	ILMN_2687854	1300018J18Rik			0.854701
	ILMN_2523256	1500001M20Rik			1.31579
	ILMN_2984793	1500001M20Rik			1.33333		0.83
	ILMN_1250000	1500003O03Rik	4	0.793651	0.555556	0.63
	ILMN_2752665	1500003O22Rik	10		0.833333
	ILMN_2766279	1500010J02Rik			1.36986	1.16
	ILMN_3127704	1500010J02Rik			1.17647
	ILMN_2680463	1500019G21Rik	12	0.892857	0.862069
	ILMN_2688822	1500032D16Rik			0.869565
	ILMN_3004151	1600002K03Rik			0.769231
	ILMN_2718861	1600012H06Rik			1.25
	ILMN_1242629	1600016N20Rik		0.8			0.89
	ILMN_1212632	1600021P15Rik			0.757576	0.89
	ILMN_1215822	1700001C19Rik		0.757576		1.46
	ILMN_2955312	1700001C19Rik		0.70922
	ILMN_2868440	1700003F12Rik				0.87
	ILMN_2645509	1700009P17Rik	3		1.20482
	ILMN_1240624	1700011H14Rik			1.5873
	ILMN_1236344	1700019E19Rik	5		1.35135
	ILMN_2624145	1700020C11Rik	5	0.787402	0.645161		1.21
	ILMN_2761181	1700021F05Rik	6		1.42857
	ILMN_2621909	1700023M03Rik	9	1.85185	1.85185
	ILMN_1214517	1700025K23Rik			1.21951
	ILMN_1250435	1700029G01Rik		1.20482	1.36986
	ILMN_3121687	1700029P11Rik	1		0.806452
	ILMN_2684388	1700034H14Rik	6		0.806452
	ILMN_1213070	1700037H04Rik	8		1.81818
	ILMN_2881024	1700040I03Rik		0.833333	0.641026
	ILMN_3034034	1700047I17Rik1		1.42857	1.33333		1.22
	ILMN_3107690	1700047I17Rik1		1.44928	1.28205		1.19
	ILMN_1239196	1700088E04Rik	16		1.28205
	ILMN_2597332	1700123O20Rik	5		0.735294
	ILMN_2839142	1810008A18Rik	7		0.793651
	ILMN_2839145	1810008A18Rik			0.699301
	ILMN_2764607	1810009N02Rik				1.28
	ILMN_2742293	1810009O10Rik			1.16279		0.86
	ILMN_1254307	1810011O10Rik	2	1.81818
	ILMN_1232995	1810023F06Rik	1	2.5	2.43902
	ILMN_2912439	1810026J23Rik		0.840336			0.85
	ILMN_1221983	1810030N24Rik	3		1.49254
	ILMN_2684667	1810035L17Rik					0.77
	ILMN_2724415	1810037C20Rik	1		1.31579
	ILMN_2856187	1810048J11Rik	9		1.20482
	ILMN_2680665	1810049H13Rik	8			1.73	1.37
	ILMN_2805697	1810055E12Rik	7		1.35135
	ILMN_2650275	1810055G02Rik	8		1.2987
	ILMN_1235281	1810063B05Rik			1.25
	ILMN_1251371	2010001J22Rik					1.18
	ILMN_2759088	2010001J22Rik				1.35
	ILMN_2968032	2010003J03Rik			0.806452
	ILMN_2748300	2010012O05Rik	6		1.23457
	ILMN_1228094	2010100O12Rik	4		0.869565
	ILMN_1239677	2010107E04Rik	7		1.23457
	ILMN_2975295	2010107G12Rik			0.900901
	ILMN_2869524	2010305A19Rik	6			0.82
	ILMN_2657682	2010308M01Rik			1.16279
	ILMN_1241035	2010311D03Rik	1		0.636943
	ILMN_2678637	2200001I15Rik				1.21	1.26
	ILMN_2612238	2210010L05Rik			0.862069
	ILMN_1226642	2210012G02Rik	4			1.16
	ILMN_2751248	2210012G02Rik			0.826446
	ILMN_2895284	2210023G05Rik			1.75439		0.7
	ILMN_2594066	2210417D09Rik	2		1.2987
	ILMN_1244393	2310003C23Rik			0.854701
	ILMN_2747677	2310003L22Rik	3		1.1236
	ILMN_2733753	2310005E10Rik	3	1.53846
	ILMN_2730249	2310005N01Rik	5		0.775194
	ILMN_2693258	2310005N03Rik	9		1.2987
	ILMN_2699624	2310008H09Rik	10	0.847458
	ILMN_2999158	2310009E04Rik					0.84
	ILMN_2696360	2310010B21Rik	11				0.87
	ILMN_2926198	2310016C08Rik	4		1.28205
	ILMN_2625854	2310016C16Rik	2	1.53846	1.36986	0.85
	ILMN_2885293	2310016E02Rik	7	1.51515	1.36986
	ILMN_2751887	2310033P09Rik	6				1.14
	ILMN_1231096	2310036D22Rik	3		1.26582
	ILMN_1229716	2310036O22Rik			0.613497		1.4
	ILMN_1230221	2310037I24Rik	7	0.793651	0.840336
	ILMN_2625058	2310037I24Rik			0.793651
	ILMN_2619836	2310039H08Rik	11		1.16279
	ILMN_2689138	2310044G17Rik		1.14943	0.826446	0.72
	ILMN_2783457	2310044H10Rik			0.78125
	ILMN_2543108	2310047D13Rik		0.769231	0.826446
	ILMN_2909105	2310047D13Rik		0.826446	0.847458
	ILMN_2645763	2310047M10Rik		0.847458	0.833333
	ILMN_2946608	2310047M10Rik			0.689655
	ILMN_1259004	2310047O13Rik	2	0.740741	0.8
	ILMN_1259621	2310047O13Rik		0.719424
	ILMN_1235207	2310057J16Rik		0.900901
	ILMN_2703204	2310061C15Rik			0.840336
	ILMN_1235324	2310066E14Rik	4				1.16
	ILMN_2607215	2310076L09Rik	8		0.662252		1.37
	ILMN_2635801	2310079N02Rik	5		1.38889
	ILMN_2673380	2400001E08Rik	6		1.33333
	ILMN_2749955	2400003C14Rik	10		0.704225
	ILMN_2524776	2400006N03Rik			0.819672
	ILMN_1239178	2410004A20Rik			0.862069
	ILMN_2749747	2410004L22Rik	10	5.26316	5.55556
	ILMN_1222602	2410014A08Rik				0.87
	ILMN_2596230	2410014A08Rik				0.89
	ILMN_1230931	2410015M20Rik	9				1.23
	ILMN_1228334	2410015N17Rik	4		0.729927		1.23
	ILMN_2972325	2410016O06Rik	9		0.793651
	ILMN_1218311	2410018C17Rik			0.763359
	ILMN_2598520	2410091C18Rik	8		0.840336
	ILMN_3095257	2410127L17Rik			0.787402
	ILMN_1249032	2410129H14Rik		0.775194		1.35
	ILMN_2739645	2410137M14Rik	1	0.869565
	ILMN_2629718	2410166I05Rik	7		0.75188
	ILMN_1228394	2500003M10Rik	8				0.82
	ILMN_2858173	2500003M10Rik			1.16279		0.77
	ILMN_3052390	2510009E07Rik		1.75439	1.42857
	ILMN_2719924	2510039O18Rik	7	0.787402	0.775194
	ILMN_2594165	2510040D07Rik			0.840336
	ILMN_2815374	2510048L02Rik	7	0.8
	ILMN_2736360	2610002J02Rik		1.36986	1.28205
	ILMN_2630362	2610002M06Rik	4	0.847458
	ILMN_2466655	2610020C11Rik			1.13636
	ILMN_2854659	2610020O08Rik	2				0.82
	ILMN_1258552	2610024G14Rik	13		0.75188	0.81
	ILMN_2599935	2610024G14Rik			0.78125
	ILMN_2835461	2610024G14Rik		0.892857	0.787402
	ILMN_2890357	2610027C15Rik	9	1.28205	1.26582
	ILMN_2612090	2610034E13Rik	8	0.862069
	ILMN_2913326	2610039C10Rik			1.23457
	ILMN_1260441	2610044O15Rik	1	0.877193			0.87
	ILMN_1252490	2610101N10Rik			1.28205
	ILMN_2810443	2610204K14Rik	12		0.847458
	ILMN_2706057	2610204L23Rik	2		0.813008
	ILMN_2930057	2610207I05Rik					0.82
	ILMN_3104094	2610208M17Rik		1.53846	1.31579
	ILMN_2860750	2610209M04Rik	2	0.833333
	ILMN_3086201	2610507B11Rik			0.847458	0.89
	ILMN_2761422	2610524A10Rik			1.13636
	ILMN_2710773	2610528O22Rik	3				0.89
	ILMN_3062534	2700007P21Rik	9		0.884956
	ILMN_2590015	2700038C09Rik	8		0.757576
	ILMN_2894984	2700038C09Rik			0.70922
	ILMN_1225213	2700060E02Rik			1.25
	ILMN_1245380	2700062C07Rik	2		0.833333
	ILMN_2725493	2700078K21Rik		0.847458	0.854701
	ILMN_3088934	2700094K13Rik		1.44928	1.85185		0.86
	ILMN_2602406	2810004N20Rik	3	1.1236
	ILMN_2994063	2810004N23Rik	3	0.769231	0.8
	ILMN_2655184	2810007J24Rik		0.338983	0.277008
	ILMN_1253355	2810021B07Rik	8	0.877193		1.17
	ILMN_2645865	2810022L02Rik	16		1.19048
	ILMN_2673917	2810022L02Rik		1.44928	1.5625
	ILMN_2896976	2810030E01Rik			0.769231
	ILMN_1227212	2810403A07Rik	3				0.82
	ILMN_1238542	2810405K02Rik	10		0.746269
	ILMN_2851455	2810408M09Rik			0.840336
	ILMN_2692986	2810410P22Rik			0.746269
	ILMN_2692989	2810410P22Rik			0.763359
	ILMN_2974601	2810432D09Rik	8		0.854701
	ILMN_1216182	2810439F02Rik	5	0.420168	0.47619
	ILMN_1250576	2810439F02Rik		0.381679	0.409836
	ILMN_2992403	2810452K22Rik	4		0.854701
	ILMN_2695228	2810453I06Rik	12		0.740741
	ILMN_2695217	2810485I05Rik			1.19048
	ILMN_2877367	2900010M23Rik	4	1.35135	1.33333
	ILMN_2842802	2900024C23Rik	10		0.75188
	ILMN_3160416	2900024O10Rik		0.621118	0.757576
	ILMN_2682046	2900073G15Rik	6	1.28205	1.17647
	ILMN_1247302	3010026O09Rik	2	0.595238		1.86
	ILMN_2807335	3110001A13Rik	3	1.38889		0.89
	ILMN_2971131	3110001D03Rik	3		0.78125	0.79	0.91
	ILMN_2882050	3110040N11Rik	3	0.884956
	ILMN_2680628	3110049J23Rik	7	0.694444	0.8
	ILMN_2761169	3110050N22Rik	1		1.28205
	ILMN_2635871	3110057O12Rik		0.75188	0.869565
	ILMN_2767057	3110082I17Rik	6	0.787402	0.617284	0.86
	ILMN_2990229	3300001G02Rik	10		1.17647
	ILMN_2865882	3830402I07Rik		0.854701
	ILMN_2683277	3830406C13Rik	4		1.25
	ILMN_2683283	3830406C13Rik			1.21951
	ILMN_1249838	3830408P04Rik	3		0.840336
	ILMN_3141499	3930401K13Rik	6		0.775194	0.85
	ILMN_1239627	4631426J05Rik	9	1.1236
	ILMN_2828420	4631427C17Rik	6		0.854701
	ILMN_2711532	4632407F12Rik			0.854701
	ILMN_2647427	4632415K11Rik	3	0.793651		1.21
	ILMN_2718843	4632417K18Rik	3	1.5873	1.23457
	ILMN_2886896	4632417N05Rik	4	0.558659	0.694444
	ILMN_2668536	4732418C07Rik	5		1.20482		0.89
	ILMN_2692060	4732418C07Rik			0.833333		1.15
	ILMN_1230287	4732429D16Rik	3	1.72414			1.52
	ILMN_1212648	4732496O08Rik	5		1.20482	1.23
	ILMN_2519451	4733401H18Rik	13				1.17
	ILMN_2687612	4831426I19Rik	10		0.877193
	ILMN_1219446	4833418A01Rik		0.819672
	ILMN_1223318	4833420G17Rik	1		1.17647
	ILMN_2620804	4833421E05Rik	7	0.617284	0.636943
	ILMN_3057482	4833426J09Rik		0.70922	0.689655
	ILMN_3134598	4833426J09Rik				0.8
	ILMN_2664670	4833439L19Rik	4		0.645161
	ILMN_2943685	4833439L19Rik		0.746269	0.763359		0.84
	ILMN_3160574	4833442J19Rik			0.628931	0.67
	ILMN_1247585	4921528G01Rik	6	1.19048
	ILMN_1218703	4930402H24Rik			1.47059
	ILMN_2631674	4930444A02Rik	11				1.15
	ILMN_2888766	4930453N24Rik			1.14943
	ILMN_2908953	4930455F23Rik			1.36986
	ILMN_2616180	4930471M23Rik				1.07
	ILMN_2723431	4930473A06Rik		0.775194
	ILMN_2630827	4930504E06Rik		0.819672
	ILMN_2677065	4930519N13Rik		1.26582
	ILMN_2912471	4930570C03Rik	12	1.25	1.26582
	ILMN_3065373	4930572J05Rik			2.94118
	ILMN_3143304	4930572J05Rik			1.28205
	ILMN_2895908	4932441K18Rik			0.78125
	ILMN_2604205	4933407N01Rik	1	0.819672	0.869565
	ILMN_2653735	4933407N01Rik			1.21951
	ILMN_2637804	4933407P14Rik			0.847458
	ILMN_1226326	4933417E01Rik	13	0.813008	0.78125
	ILMN_1252267	4933424B01Rik	9		0.757576
	ILMN_2694356	4933424B01Rik		0.826446	0.806452
	ILMN_3011926	4933429E10Rik		0.840336
	ILMN_2944601	4933439C20Rik			1.47059		0.8
	ILMN_2818396	5033414D02Rik	13	1.28205	1.85185		0.83
	ILMN_2427869	5133400G04Rik	5		1.42857		0.72
	ILMN_3030392	5133400G04Rik			1.5873		0.7
	ILMN_3103689	5133400G04Rik			1.2987		0.81
	ILMN_2984070	5430420C16Rik			0.854701		1.19
	ILMN_2882088	5430435G22Rik	6	1.47059	1.42857
	ILMN_2801798	5430437P03Rik			0.8
	ILMN_1253434	5730403M16Rik	5		0.862069
	ILMN_2747501	5730410E15Rik		1.42857		0.78
	ILMN_3130719	5730410E15Rik		1.6129	1.51515
	ILMN_2616000	5730449L18Rik	7		0.869565
	ILMN_1220263	5730453I16Rik	5	0.892857
	ILMN_2826342	5730453I16Rik					0.76
	ILMN_2796798	5730469M10Rik	9		1.25	1.45
	ILMN_2765936	5730472N09Rik			1.49254
	ILMN_2924591	5830415F09Rik		0.892857
	ILMN_2724719	5930416I19Rik		1.33333	1.42857
	ILMN_1213573	5930434B04Rik			0.793651
	ILMN_2599739	6030419C18Rik			1.20482
	ILMN_2704715	6330409N04Rik	12		0.699301
	ILMN_2875169	6330416G13Rik	8		1.16279
	ILMN_2834294	6330442E10Rik		1.26582	1.31579
	ILMN_2869623	6330503C03Rik	4		0.854701
	ILMN_1228426	6330503K22Rik				0.81
	ILMN_1220688	6330505N24Rik			1.13636
	ILMN_3161819	6330534C20Rik				1.1
	ILMN_1241125	6430526N21Rik		0.900901	1.14943	1.16	0.91
	ILMN_2728255	6430526O11Rik					1.12
	ILMN_3011719	6430706D22Rik		0.70922	1.23457		0.7
	ILMN_2614853	6720458F09Rik		1.25
	ILMN_2894211	8430408G22Rik	4		3.125	1.82	0.62
	ILMN_2604263	8430410A17Rik		1.1236	1.11111
	ILMN_1221940	8430419L09Rik	12	0.787402	0.632911	0.77
	ILMN_1254386	8430432M10Rik			1.21951
	ILMN_2716783	9030025P20Rik			1.19048		0.87
	ILMN_3138222	9030025P20Rik			1.19048		0.86
	ILMN_2718349	9030221M09Rik			0.806452	0.83
	ILMN_1256705	9030607L17Rik	11	0.724638	0.826446
	ILMN_2677144	9030607L17Rik		0.625	0.819672
	ILMN_2872639	9030624J02Rik	8		1.21951
	ILMN_2949217	9030625A04Rik	6		1.85185
	ILMN_1217235	9130005N14Rik	3	1.36986	1.53846
	ILMN_2593484	9130011J15Rik	11		1.35135		0.85
	ILMN_2930552	9130211I03Rik		1.31579
	ILMN_2633062	9130422G05Rik	3	0.625	0.641026
	ILMN_2644161	9330129D05Rik		1.63934	1.6129
	ILMN_2692554	9330186A19Rik			1.33333
	ILMN_1238679	9430023L20Rik	9		0.813008
	ILMN_1253746	9430077A04Rik			0.869565	0.88
	ILMN_2962041	9530008L14Rik		0.657895	0.581395
	ILMN_1224254	9530027K23Rik		0.675676	0.729927
	ILMN_2592010	9530058B02Rik	8		0.60241
	ILMN_2739195	9630020G10Rik		1.13636
	ILMN_2857095	9630028B13Rik			0.877193
	ILMN_2766493	A030007L17Rik	10		1.33333	1.27
	ILMN_2767322	A030012M09Rik		0.78125
	ILMN_2869139	A130010J15Rik			0.862069
	ILMN_2601453	A130092J06Rik		1.40845	1.63934		0.86
	ILMN_2839745	A230050P20Rik			1.81818	1.47
	ILMN_2591651	A330080J22Rik		0.757576	0.724638
	ILMN_1232760	A430107D22Rik		1.16279	1.1236
	ILMN_2627774	A430110N23Rik		0.892857
	ILMN_2615380	A530050D06Rik		0.555556	0.806452
	ILMN_1242542	A530082C11Rik		0.862069	0.813008
	ILMN_2633030	A630054L15Rik	5	0.884956
	ILMN_1249864	A630077B13Rik	1		1.28205
	ILMN_2655803	A730008L03Rik	8		0.854701
	ILMN_1238805	A730011L01Rik		1.17647			1.2
	ILMN_2776271	A730042J05Rik			0.862069
	ILMN_1219067	A830007P12Rik	4	1.14943	1.33333
	ILMN_1255757	A830093I24Rik			0.806452
	ILMN_2739829	A930018P22Rik	4		1.26582		0.87
	ILMN_2899022	A930025D01Rik				1.11
	ILMN_1251736	A930038C07Rik	10	0.746269	0.78125
	ILMN_2913989	AA407270			1.38889		0.77
	ILMN_2612564	AA408296	7	0.840336	0.775194
	ILMN_2631230	AA408296		0.925926	0.877193
	ILMN_2738031	AA408296			0.819672
	ILMN_3160592	AA415398		0.840336
	ILMN_2641269	AA536717			0.775194
	ILMN_2605630	AA881470	14		1.28205
	ILMN_2686898	Aaas	6		1.2987
	ILMN_2728813	Aadac		0.540541
	ILMN_2949021	Aadacl1			1.25
	ILMN_2594302	Aadat		0.704225	0.671141		1.22
	ILMN_1234981	Aamp	4				0.8
	ILMN_2657685	Aass	3	0.714286	0.675676	0.79
	ILMN_2718132	Aass		0.806452	0.75188	0.8
	ILMN_3047301	Aatf	5	0.840336	0.78125
	ILMN_3122864	Aatf		0.826446	0.813008
	ILMN_1231439	Aatk	5	0.283286	0.232558
	ILMN_2902492	AB112350		1.28205	1.26582
	ILMN_1248367	Abat	12	0.699301		1.4
	ILMN_2752146	Abat		0.740741	0.757576
	ILMN_2925947	Abat		0.531915	0.763359
	ILMN_1221703	Abca7			1.26582
	ILMN_2686700	Abca8a	1	0.537634	0.518135
	ILMN_2699880	Abca9	4	0.625	0.552486
	ILMN_2699881	Abca9		0.662252	0.649351
	ILMN_2758509	Abcb11	4	0.632911	0.689655
	ILMN_2648742	Abcb4	6	1.40845			1.3
	ILMN_2597249	Abcb9	5	1.16279
	ILMN_1238608	Abcc10	14		1.31579		0.79
	ILMN_2606719	Abcc2			1.2987
	ILMN_2655359	Abcc2					0.82
	ILMN_2685157	Abcc3			1.17647
	ILMN_3048492	Abcc5	7	1.19048	1.23457
	ILMN_2623859	Abcc9	24		1.16279
	ILMN_3104271	Abcc9			1.33333
	ILMN_1245447	Abcd1	7		1.44928
	ILMN_1245831	Abcd2	2		1.2987		0.74
	ILMN_2607474	Abcd4	6		0.8
	ILMN_2693594	Abcf1			0.819672
	ILMN_2760415	Abcf1			0.813008
	ILMN_1242066	Abcf2	8				1.26
	ILMN_1249522	Abcf2				0.8
	ILMN_2669034	Abcf2				0.75
	ILMN_2789544	Abcf2			0.757576
	ILMN_2441335	Abcg1	5	1.36986	1.33333
	ILMN_2725781	Abcg5	2	2.08333	2.12766
	ILMN_2672772	Abhd1	7	0.862069			0.9
	ILMN_2672778	Abhd1		0.854701			0.85
	ILMN_1231518	Abhd10		0.869565
	ILMN_2888454	Abhd14a			0.847458
	ILMN_3007862	Abhd14b			1.25
	ILMN_1252016	Abhd2	10	1.33333
	ILMN_2620767	Abhd2		1.36986	1.16279
	ILMN_2877443	Abhd2		1.28205	1.25
	ILMN_2713464	Abhd4			1.63934
	ILMN_1228797	Abhd7					1.21
	ILMN_1234139	Abi1	2		1.23457
	ILMN_3094886	Abi1			0.8
	ILMN_3006643	Abi2		1.26582	1.2987
	ILMN_3006644	Abi2		1.2987	1.25
	ILMN_1223041	Abi3	4	2.04082	1.44928		1.29
	ILMN_2687062	Abr		1.6129	1.33333
	ILMN_2699477	Abtb1	10		0.833333
	ILMN_2704822	Acaa2				0.73
	ILMN_2788984	Acaa2			0.806452
	ILMN_2821158	Acad10				1.15
	ILMN_2615170	Acad8	6		0.657895
	ILMN_2754690	Acad8			0.689655
	ILMN_1256725	Acads	10		0.649351		1.37
	ILMN_2614728	Acadsb	6	0.591716	0.649351
	ILMN_2962083	Acap3			0.877193	0.93
	ILMN_1253008	Acat2		0.534759
	ILMN_1216631	Acat3			0.671141
	ILMN_1235783	Acbd3			1.20482
	ILMN_2689540	Acbd4				1.32
	ILMN_3071515	Acbd4		0.833333
	ILMN_2682307	Acbd5	5	0.628931
	ILMN_1232903	Acbd6	6	0.862069
	ILMN_2776485	Accs			1.47059		0.74
	ILMN_2930819	Acd			1.20482
	ILMN_2709810	Acnat2		3.44828	1.5873		1.46
	ILMN_2858121	Acnat2		1.66667	1.42857		1.18
	ILMN_1216382	Aco1		0.699301
	ILMN_3062267	Acot1			0.332226		1.54
	ILMN_3139875	Acot1			0.507614
	ILMN_2910627	Acot10		2.22222	2.27273
	ILMN_1227579	Acot11			1.36986
	ILMN_2733465	Acot11		1.26582	1.26582
	ILMN_2606180	Acot7			0.793651
	ILMN_2660182	Acot7		0.854701	0.840336
	ILMN_2807084	Acot7			0.746269
	ILMN_2738629	Acot8			0.694444		1.18
	ILMN_2983587	Acot8			0.787402
	ILMN_1252618	Acox2			1.19048	1.31
	ILMN_1216089	Acp1		0.862069	0.819672
	ILMN_2735660	Acp5	13		0.877193		1.18
	ILMN_1254634	Acpl2		1.35135	1.81818
	ILMN_2693019	Acpp	2	0.617284
	ILMN_2622671	Acsl1		0.534759	0.617284
	ILMN_2690135	Acsl4	7			1.11
	ILMN_2892222	Acsl5			1.38889
	ILMN_2717996	Acsm1			0.862069		1.12
	ILMN_3075043	Acsm3					0.73
	ILMN_3111685	Acsm3				0.9
	ILMN_2658072	Acsm5		0.769231	0.763359
	ILMN_2628174	Acss1		1.36986	1.42857
	ILMN_1231116	Acss2		0.549451	0.641026
	ILMN_2734181	Acss2		0.371747	0.653595
	ILMN_2693895	Acta2	1	2.7027	1.88679
	ILMN_2710354	Acta2				0.82
	ILMN_2923445	Acta2			1.40845
	ILMN_1377923	Actb	12	1.69492	1.44928		1.17
	ILMN_2588055	Actb			0.552486
	ILMN_2617433	Actb		1.6129	1.75439
	ILMN_2698799	Actb		2.08333	2.04082
	ILMN_2846865	Actb			0.581395
	ILMN_1254256	Actl6a				1.22
	ILMN_2844996	Actn1		1.5625	1.49254
	ILMN_3008110	Actn3	1		0.840336
	ILMN_2703354	Actr10	2	0.813008
	ILMN_2728697	Actr1a	6				1.29
	ILMN_2851875	Actr3	6	1.31579	1.35135
	ILMN_2651496	Actr5		0.869565
	ILMN_2660103	Acvr1	6				1.15
	ILMN_1230145	Acvr2b	12		0.724638
	ILMN_2945472	Acy1	3		0.740741
	ILMN_1242772	Adal		0.862069	0.813008
	ILMN_2948663	Adal		0.862069
	ILMN_1255996	Adam11	5	1.75439	1.81818
	ILMN_3139103	Adam15	10	1.26582	1.36986
	ILMN_1230599	Adam23	5		0.653595	0.66
	ILMN_1253590	Adam5		0.900901			0.86
	ILMN_3112856	Adamts13					1.13
	ILMN_3161887	Adamts15		1.23457	0.840336		1.27
	ILMN_1221851	Adamts2		1.5625	1.69492
	ILMN_1226259	Adamts2		2.12766	2.5		0.82
	ILMN_2729103	Adamts2		2.7027	3.0303
	ILMN_2624328	Adamts7			1.2987
	ILMN_2650115	Adamtsl2		1.5625	1.81818
	ILMN_2459899	Adamtsl4		1.26582	1.23457
	ILMN_2589256	Adap2			0.75188
	ILMN_1243711	Adarb1	5		0.884956
	ILMN_3105343	Adarb1		1.17647
	ILMN_2656440	Adck1	7	0.806452	0.869565
	ILMN_2918317	Adck5	2	0.645161	0.641026	1.29	1.3
	ILMN_1250417	Adcy4	5		0.884956
	ILMN_2847004	Adcy4			0.884956
	ILMN_3033533	Add1	3		1.47059
	ILMN_3107228	Add1		1.20482	1.26582
	ILMN_1222246	Adfp	8		1.38889
	ILMN_1258442	Adh4	13	0.704225
	ILMN_1242178	Adh5	10		0.689655
	ILMN_2621448	Adh7	4	0.840336	0.70922	0.73
	ILMN_2986899	Adk	1		1.20482
	ILMN_1254016	Adora1			1.51515	1.49
	ILMN_2633148	Adpgk		0.840336	0.806452
	ILMN_2595704	Adprh			1.35135
	ILMN_2639063	Adprhl2			0.877193
	ILMN_1259043	Adra1a		0.925926
	ILMN_2606415	Adra1b		0.769231
	ILMN_1228610	Adra2b			1.31579	1.22
	ILMN_1241610	Adrb2			1.42857	0.87
	ILMN_3000318	Adrbk1		1.31579			1.2
	ILMN_2601590	Adrm1	2	0.806452
	ILMN_2597936	Adsl	13	0.884956
	ILMN_2958099	Adssl1			1.23457
	ILMN_2873822	Aebp1	6	1.21951	1.42857
	ILMN_1252760	Afg3l1	9		1.26582
	ILMN_2746055	Afg3l1					1.25
	ILMN_2678063	Afm	2		0.70922
	ILMN_2597013	Afmid	5	0.510204	0.469484
	ILMN_2600443	Afmid		0.440529	0.558659	1.37
	ILMN_2626209	Afmid		0.458716	0.473934
	ILMN_2702893	Afmid			0.492611
	ILMN_2702894	Afmid		0.502513	0.401606
	ILMN_2742295	Afmid		0.49505	0.4329
	ILMN_2827607	Afmid		0.444444	0.497512	1.26
	ILMN_2818717	Aftph					0.76
	ILMN_3086136	Agap1		1.2987		0.82
	ILMN_1231146	Agfg1			1.23457
	ILMN_1249270	Aggf1					0.88
	ILMN_2660898	Aggf1			0.884956
	ILMN_1226540	Agpat3	4	1.21951			1.35
	ILMN_1250939	Agpat5		0.884956
	ILMN_2918402	Agpat6		0.847458	0.740741
	ILMN_1241390	Agpat9			1.33333
	ILMN_2675268	Agpat9			1.42857
	ILMN_2674367	Agrn		1.51515	1.5625
	ILMN_1227398	Agt	3		0.775194
	ILMN_2590950	Agtrap			1.14943
	ILMN_2612117	Agxt	3	0.358423	0.381679	1.2
	ILMN_2791665	Agxt2			1.5873		0.74
	ILMN_1229990	Agxt2l1	10	0.259067	0.392157
	ILMN_2661820	Agxt2l1		0.27027	0.420168
	ILMN_1220417	Agxt2l2			0.847458
	ILMN_2679447	Agxt2l2			1.21951
	ILMN_2916008	Agxt2l2			1.14943
	ILMN_2717696	Ahctf1			0.775194		1.31
	ILMN_2852533	Ahcy			0.657895
	ILMN_1258578	Ahnak		1.31579	1.49254
	ILMN_3079919	Ahnak		1.85185	1.72414
	ILMN_2675072	Ahsa1	6		0.666667
	ILMN_2746000	Ahsa2			0.680272
	ILMN_2764036	Ahsg	4		0.900901
	ILMN_3160963	AI316807			1.19048		0.79
	ILMN_2857595	AI413582		1.40845	1.51515
	ILMN_2619639	AI428936	8	1.25
	ILMN_2704690	AI450540	11				0.77
	ILMN_1213645	AI467606		1.17647	1.20482
	ILMN_2704927	AI480653			1.19048
	ILMN_2615448	AI553587			0.854701
	ILMN_3161863	AI595366		1.51515	1.66667
	ILMN_2970241	AI597479	3		0.854701
	ILMN_2799596	AI662250			1.19048
	ILMN_2793739	AI747699		1.28205	1.40845
	ILMN_2650902	AI842396		0.588235		1.38
	ILMN_3040543	AI987692			1.2987		0.88
	ILMN_1212938	Aif1	6		1.35135
	ILMN_2804487	Aif1		1.85185	1.53846		1.3
	ILMN_2881263	Aifm1					0.8
	ILMN_1216842	Aifm2			0.735294
	ILMN_2633802	Aifm2			0.8
	ILMN_1227386	Aig1	13				0.9
	ILMN_2590917	Aim1	5	1.49254
	ILMN_2641360	Ak2	4		0.70922
	ILMN_2660663	Ak2			0.584795
	ILMN_1256564	Ak3l1				0.73
	ILMN_1219231	Akap1	8		0.719424
	ILMN_2775655	Akap1		0.70922	0.787402		0.82
	ILMN_3116504	Akap2	6		0.877193	0.85	1.16
	ILMN_2944413	Akap7			1.26582		0.85
	ILMN_2627299	Akap9		1.20482	1.17647
	ILMN_2627300	Akap9		1.17647	1.17647
	ILMN_2678495	Akap9		0.900901
	ILMN_2661287	Akp2	7	1.53846
	ILMN_3068754	Akr1a4	4		1.21951
	ILMN_2591917	Akr1b3		1.49254	1.53846
	ILMN_1254015	Akr1c12	1		0.641026
	ILMN_2655871	Akr1c14		0.636943	0.75188
	ILMN_2921215	Akr1c14			0.662252
	ILMN_3160292	Akr1c19		0.505051	0.512821
	ILMN_2904321	Akt3	1		1.21951
	ILMN_2675874	Alas2		0.483092	0.534759	1.14
	ILMN_2651160	Alb			0.847458
	ILMN_2606804	Alcam			1.44928
	ILMN_3123473	Aldh18a1		1.25	1.31579		0.87
	ILMN_1218981	Aldh1a7			1.35135
	ILMN_1257020	Aldh1b1	8	1.63934	1.72414
	ILMN_3027287	Aldh1l1		0.649351	0.636943
	ILMN_3100276	Aldh1l1		0.540541	0.598802
	ILMN_2925350	Aldh3a2	3	1.53846	1.53846
	ILMN_2645793	Aldh3b1	9	1.66667	1.33333
	ILMN_2953513	Aldh3b1		1.26582	1.13636
	ILMN_2953515	Aldh3b1		1.17647			1.14
	ILMN_2874554	Aldh4a1				1.15
	ILMN_1226247	Aldh8a1		0.714286	0.714286
	ILMN_2771641	Aldh8a1		0.645161	0.653595
	ILMN_2775723	Aldh8a1		0.671141	0.787402
	ILMN_2599130	Aldoa		1.33333
	ILMN_1224012	Aldob			1.33333		0.85
	ILMN_2840533	Aldob			1.25
	ILMN_3160137	Aldoc		0.46729			0.69
	ILMN_2827701	Alg11		0.884956
	ILMN_2765304	Alg8			0.826446
	ILMN_2892292	Alg9			0.892857		1.17
	ILMN_2620365	Alkbh2			0.847458
	ILMN_2699294	Alkbh3			1.20482
	ILMN_1226152	Alkbh4			0.819672
	ILMN_1251766	Alkbh7		0.645161
	ILMN_2863837	Alox5ap		1.75439	1.36986
	ILMN_2620053	Als2	5	0.75188	0.515464		1.22
	ILMN_2717470	Als2		0.641026	0.666667
	ILMN_2817883	Als2		0.704225	0.636943
	ILMN_3084791	Als2cr13			0.833333
	ILMN_3135801	Als2cr4		1.5625	1.81818
	ILMN_2992239	Amd2			0.847458	0.8
	ILMN_2831944	Amdhd2		1.25	1.33333
	ILMN_2722902	Amfr	7		0.869565
	ILMN_2621799	Amhr2	5	0.854701
	ILMN_3160218	Amica1				0.93
	ILMN_3135640	Amigo1		0.909091
	ILMN_2678355	Amigo2			0.806452
	ILMN_2626453	Amy1			0.666667
	ILMN_2874291	Amy2		0.680272	0.581395
	ILMN_2464898	Amz2			1.26582		0.78
	ILMN_2796089	Anapc13			1.17647
	ILMN_2859778	Anapc4	3	1.23457	1.49254		0.87
	ILMN_2875251	Ang		0.689655	0.537634
	ILMN_2776242	Ang2			0.840336
	ILMN_3160697	Angel2			1.16279		0.86
	ILMN_1226520	Angpt1			1.23457		0.87
	ILMN_1254653	Angptl2	6		1.28205		0.9
	ILMN_2715601	Ank1	5		0.884956		1.13
	ILMN_1227817	Ank3	16		1.5625
	ILMN_2771712	Ankfy1	6		1.23457
	ILMN_2634612	Ankle2			0.840336
	ILMN_2916686	Ankle2					0.89
	ILMN_2663741	Ankmy2			1.36986		0.82
	ILMN_2950286	Ankrd1	1		1.33333
	ILMN_2624749	Ankrd10	13		1.13636
	ILMN_3151492	Ankrd12		1.19048		0.79
	ILMN_2613696	Ankrd13a			1.20482
	ILMN_1253761	Ankrd39			1.20482		0.88
	ILMN_3109098	Ankrd40					1.19
	ILMN_2592358	Ankrd49			1.14943
	ILMN_3160568	Ankrd50			1.21951
	ILMN_2946760	Ankrd56			1.44928
	ILMN_1259463	Ankzf1		0.833333
	ILMN_2703321	Ankzf1		0.877193
	ILMN_2595597	Anln	12	1.16279	1.44928	1.11
	ILMN_1223335	Ano10		1.49254	1.44928
	ILMN_1222637	Anp32a	14		1.14943	1.35
	ILMN_2657175	Anxa2	6	10.101	10.7527
	ILMN_1241171	Anxa3	2	2.85714	2.22222
	ILMN_3135781	Anxa3		2.5	2.04082
	ILMN_2680142	Anxa5	7	3.84615	4
	ILMN_2878060	Anxa6	4		1.5873
	ILMN_2715226	Anxa9	5	1.28205	1.40845
	ILMN_2962737	Aoah	2	1.23457	1.20482
	ILMN_1254253	Aof2		1.05263	1.19048	1.11
	ILMN_2640097	Aox3		0.552486	0.564972	1.23
	ILMN_1215903	Ap1s1	6	1.19048
	ILMN_2634108	Ap1s1		1.2987			1.2
	ILMN_2748777	Ap1s1		1.19048	1.2987
	ILMN_1237891	Ap2a2	9				1.22
	ILMN_1259631	Ap2b1	3	0.900901			0.9
	ILMN_1236150	Ap3b1	5	0.884956	0.826446
	ILMN_2610861	Ap3b1		0.862069	0.869565
	ILMN_2912598	Ap3m2	9	1.31579	1.28205
	ILMN_2599667	Ap4m1	9			1.09
	ILMN_2856646	Ap4m1			0.869565
	ILMN_2805071	Ap4s1	15		0.840336
	ILMN_1228561	Apaf1	7		1.19048
	ILMN_3143577	Apaf1		1.92308	1.53846
	ILMN_2623591	Apbb1			1.26582
	ILMN_2918114	Apex1	4		0.75188
	ILMN_1232821	Aph1a			0.826446
	ILMN_1234781	Apip			1.17647
	ILMN_1216689	Aplp2	8	1.5625	1.40845
	ILMN_2834123	Apoa4		15.873	10.2041		1.2
	ILMN_2888834	Apob48r		1.63934	1.33333
	ILMN_1257631	Apobec1	2	1.5625	1.35135
	ILMN_2647820	Apoc2		1.88679	1.72414
	ILMN_2880540	Apoc2		1.88679	1.78571
	ILMN_1216042	Apoe	4				1.15
	ILMN_1243128	Apoh	1	0.740741
	ILMN_2622856	Apol9b			0.595238		1.35
	ILMN_2916782	Apom	8	0.617284	0.502513
	ILMN_2597532	App	8	1.49254	1.63934
	ILMN_2724868	Appbp2	9	1.20482
	ILMN_1237942	Appl1			1.72414
	ILMN_1219978	Appl2			1.5873		0.78
	ILMN_1259798	Aprin			0.892857
	ILMN_2630946	Aprt		1.88679	1.5625
	ILMN_3037920	Aptx	7		0.869565
	ILMN_2980663	Aqp1	4		0.632911
	ILMN_1225901	Aqp11				0.73
	ILMN_2757232	Aqp4			1.44928
	ILMN_1223330	Aqp7	2	1.78571	1.75439
	ILMN_1254953	Aqp7		1.92308	1.81818
	ILMN_2756379	Aqp8	6		1.92308		0.81
	ILMN_2854157	Aqp8			2.32558
	ILMN_1237241	Araf	5		0.833333
	ILMN_2744280	Ard1	8		0.75188
	ILMN_2724191	Ard1a		0.884956
	ILMN_1214810	Arf2	5	1.25	1.2987
	ILMN_1241481	Arfgap2		0.775194	0.819672
	ILMN_2450215	Arfgap2			0.680272		1.21
	ILMN_2461696	Arfgap2			0.694444		1.23
	ILMN_2853409	Arfgap2		0.75188	0.714286
	ILMN_2648618	Arfgap3	5			0.84
	ILMN_2619491	Arfip2	3		0.847458	0.86
	ILMN_2955806	Arfip2			0.869565
	ILMN_2952275	Arg1	5		0.793651	0.87
	ILMN_2594128	Arglu1				0.87
	ILMN_2786160	Arhgap1	8		1.26582
	ILMN_2786164	Arhgap1			1.19048		0.89
	ILMN_3133817	Arhgap12	1	0.909091			0.85
	ILMN_2715558	Arhgap17	2	1.51515	1.47059
	ILMN_1248002	Arhgap18			1.78571
	ILMN_2672380	Arhgap22	4	1.5873	1.44928
	ILMN_2728038	Arhgap24	6		1.53846		0.81
	ILMN_3155245	Arhgap25		2.04082	1.69492
	ILMN_1213838	Arhgap26			1.40845		0.77
	ILMN_1227758	Arhgap27		1.19048	1.21951
	ILMN_2954575	Arhgap30		1.75439	1.42857		1.21
	ILMN_2677876	Arhgap4	2	1.25
	ILMN_2650739	Arhgap9	2	1.36986	1.25
	ILMN_2789948	Arhgdib		1.92308	1.72414
	ILMN_1212875	Arhgef19				1.39	1.33
	ILMN_2782446	Arhgef2	6		1.20482
	ILMN_2645208	Arhgef3	4	1.25	1.38889		0.84
	ILMN_2639642	Arhgef6	1	1.25	1.47059
	ILMN_3133267	Arid4b		0.869565
	ILMN_2712427	Arih1			0.8
	ILMN_2721149	Arl11		2.17391	1.75439
	ILMN_2745036	Arl2bp	5				1.23
	ILMN_2745037	Arl2bp				1.36	1.19
	ILMN_2786860	Arl3			0.869565
	ILMN_2593709	Arl4d			0.869565		1.12
	ILMN_1221102	Arl5a			0.75188
	ILMN_3034691	Arl6ip4	13		0.819672
	ILMN_1252111	Arl6ip5	7	1.51515	1.33333
	ILMN_2680781	Arl8a		1.69492	1.49254
	ILMN_2757916	Armc10		1.14943	1.35135	1.14
	ILMN_2908981	Armc8			1.16279
	ILMN_3099741	Armc9			1.1236	1.28
	ILMN_2645448	Armcx1			1.28205
	ILMN_1220398	Armcx2			1.5873
	ILMN_1234742	Armcx3		1.38889	1.42857
	ILMN_3001013	Armcx5			1.17647	1.22
	ILMN_1220452	Arpc1a	7		0.769231
	ILMN_1227836	Arpc1b	10	1.69492			1.52
	ILMN_2860479	Arpc1b		1.42857	1.36986
	ILMN_2860480	Arpc1b		1.44928	1.28205
	ILMN_2792809	Arpc5	12	1.42857	1.47059
	ILMN_2626260	Arpc5l	7	0.819672	0.869565
	ILMN_2674407	Arpp19		1.6129	1.92308
	ILMN_3096335	Arrb1		1.11111			1.11
	ILMN_2700848	Arrb2	10	1.26582	1.13636		1.12
	ILMN_2693835	Arrdc2		0.869565
	ILMN_2666279	Arrdc3			1.81818	1.73
	ILMN_1225552	Arsa			1.6129
	ILMN_1225374	Arsb			1.75439
	ILMN_2732601	Arsg			2
	ILMN_1223147	Art3			1.16279		0.85
	ILMN_1219298	Art4	2	1.5625	1.72414
	ILMN_2890301	Art5	5		0.869565
	ILMN_2836173	Arv1			1.19048
	ILMN_1231966	Asah1	8	1.36986	1.36986
	ILMN_2980044	Asah2	2	1.49254	1.5625
	ILMN_2629112	Asah3l			1.40845		0.75
	ILMN_2765759	Asb2	4				1.27
	ILMN_1252320	Asb6	1		0.877193
	ILMN_1254737	Asb6		1.14943
	ILMN_2741899	Ascc3l1			0.854701
	ILMN_1254257	Asl	7	0.505051	0.364964
	ILMN_2670542	Asl		0.52356	0.357143
	ILMN_2683374	Asna1	10	1.2987
	ILMN_2643513	Asns		0.485437	0.502513
	ILMN_1229211	Asnsd1		0.8
	ILMN_1229430	Asnsd1		0.833333	0.854701
	ILMN_2610809	Asph	12				0.89
	ILMN_1213354	Asxl2			0.833333	0.89
	ILMN_2639230	Atad1	6	0.819672			0.84
	ILMN_1246558	Atad4			1.42857
	ILMN_2788191	Atad4		1.31579	1.35135	0.94
	ILMN_1230730	Ate1	7		1.31579
	ILMN_2715664	Atf1					1.15
	ILMN_2619408	Atf3		2	1.51515		1.3
	ILMN_1223734	Atf4	9		0.588235
	ILMN_2722213	Atf7ip	4			1.18
	ILMN_1222865	Atg10					0.84
	ILMN_2667100	Atg10			1.40845		0.79
	ILMN_2620574	Atg16l1		0.826446	0.862069
	ILMN_2651781	Atg3		0.689655
	ILMN_2998135	Atg5					0.8
	ILMN_2910684	Athl1				1.06
	ILMN_3070951	Atic	6				0.8
	ILMN_1233905	Atl2			0.806452
	ILMN_2661107	Atl2			0.70922	0.7
	ILMN_3060766	Atl2			0.729927	0.63
	ILMN_2635606	Atl3			0.877193
	ILMN_2671829	Atl3			0.78125
	ILMN_1258206	Atm	8		1.21951
	ILMN_2701824	Atmin					0.84
	ILMN_1232762	Atox1	4	1.72414
	ILMN_1235196	Atp10d	3	1.23457	1.38889
	ILMN_3073665	Atp11c		0.694444	0.826446		0.82
	ILMN_3152506	Atp11c		0.70922	0.704225
	ILMN_1250382	Atp13a1			0.757576
	ILMN_2942669	Atp13a1			0.775194
	ILMN_1254562	Atp13a2					1.25
	ILMN_1218058	Atp1a1	6	1.31579
	ILMN_2767615	Atp1b1	2				0.8
	ILMN_2688236	Atp2a3	4	1.19048	1.28205
	ILMN_2878021	Atp2b1			0.787402	0.8
	ILMN_1217742	Atp2b4			0.869565
	ILMN_1252963	Atp2c1			0.877193	0.91
	ILMN_1254705	Atp5d	16				1.22
	ILMN_2962632	Atp5j	5				0.81
	ILMN_1213914	Atp5j2	6		1.19048
	ILMN_2642158	Atp5s		1.23457	1.42857
	ILMN_2666225	Atp5sl			0.78125
	ILMN_2939424	Atp6ap2	1	1.28205	1.35135
	ILMN_1243149	Atp6v0b	6				1.19
	ILMN_1258534	Atp6v0d1	9		0.740741
	ILMN_2608429	Atp6v0d1			0.729927
	ILMN_2928320	Atp6v0d1			0.862069
	ILMN_1255570	Atp6v1a		1.31579	1.38889
	ILMN_2680440	Atp6v1b2	4	1.40845	1.42857
	ILMN_2663872	Atp6v1e1		1.47059	1.26582
	ILMN_2670738	Atp7b		0.847458
	ILMN_1255220	Atp9a	10	1.66667
	ILMN_2629528	Atp9a		1.31579			1.25
	ILMN_2700425	Atp9b				1.1
	ILMN_2601118	Atpaf2	14		0.763359
	ILMN_1250068	Atpif1		1.53846	1.72414
	ILMN_1254409	Atxn1			0.757576
	ILMN_2771326	Atxn10			1.36986		0.79
	ILMN_3162184	AU014645			0.787402
	ILMN_1238140	AU018778	4	0.588235	0.787402
	ILMN_3160212	AU021838					0.82
	ILMN_2893437	AU022252			0.862069
	ILMN_1237034	AU040320	10		1.36986
	ILMN_3097151	AU040320			0.877193
	ILMN_2702434	AU040829		1.72414	2.04082
	ILMN_1252199	Aup1	3	0.684932	0.694444
	ILMN_2617228	Aurka		1.17647	1.16279
	ILMN_2606973	AV028368		0.877193
	ILMN_2673790	AV249152	2	0.806452	0.854701
	ILMN_2919343	Aven	7	0.787402	0.704225
	ILMN_2755585	Avpi1	12				0.87
	ILMN_2813186	Avpi1			0.819672
	ILMN_1242999	Avpr1a	7	0.540541	0.621118
	ILMN_2890935	Avpr1a		0.420168	0.518135
	ILMN_3131609	AW061290		0.877193
	ILMN_2735429	AW146242	4	1.47059	1.40845	0.86
	ILMN_2759499	AW544981			1.5625	1.36	0.83
	ILMN_1237132	AW549877	1		1.25
	ILMN_2685769	AW555464			1.25
	ILMN_2651715	Axl		2.77778	2.04082
	ILMN_2636403	Axud1	6		0.724638
	ILMN_1251934	Azi2	6	0.869565
	ILMN_3082580	Azi2			0.854701
	ILMN_1256000	B230120H23Rik			0.869565
	ILMN_2662885	B230120H23Rik			0.862069
	ILMN_2628744	B230339H12Rik	6	1.16279		0.88
	ILMN_1245509	B3galt5					1.12
	ILMN_2729706	B3gat3	2		0.719424		1.25
	ILMN_1257876	B3gnt1	1		1.13636		0.86
	ILMN_1228544	B4galt3	8	0.833333	0.833333
	ILMN_2930764	B4galt3			0.819672
	ILMN_2754594	B4galt7	4	0.877193
	ILMN_1250201	B930041F14Rik		4	4.7619
	ILMN_2713969	B9d1			1.33333
	ILMN_2760226	B9d2			0.869565		1.17
	ILMN_2741677	Bach1	10		0.775194
	ILMN_1216802	Bad	10		0.884956
	ILMN_3106819	Bag5			0.862069
	ILMN_2830098	Bahd1		1.1236
	ILMN_2822107	Barhl1	7				0.88
	ILMN_2670895	Bat1a			1.28205
	ILMN_3007669	Bat1a			1.26582
	ILMN_2996046	Bat4	7		0.826446
	ILMN_2731523	Bat5			1.35135		0.78
	ILMN_2907655	Bax		1.88679			1.83
	ILMN_2726448	Bbs4			1.2987		0.82
	ILMN_3162388	Bbs5			1.26582
	ILMN_2669461	Bbx	15	1.17647			1.18
	ILMN_1245471	BC002199	7	1.26582		0.85
	ILMN_2939377	BC002216	7	0.892857
	ILMN_2744138	BC003236	4	1.28205	1.25
	ILMN_1247245	BC003266	5		1.20482
	ILMN_3006534	BC003885			0.675676
	ILMN_1252183	BC004004	8		1.17647	1.22
	ILMN_3130403	BC004728				1.36
	ILMN_1248400	BC005624	8		0.775194
	ILMN_2685124	BC005682	1		0.740741
	ILMN_2709001	BC005764			0.847458
	ILMN_2998479	BC011248	6			1.29
	ILMN_2637630	BC013529	5	1.33333	1.1236		1.14
	ILMN_1242106	BC016495	7		0.645161	0.56
	ILMN_1233664	BC017647	5		0.793651
	ILMN_2745876	BC020535	4	0.8		1.16
	ILMN_2760765	BC021381				1.18
	ILMN_2591342	BC021614			1.26582
	ILMN_2918509	BC024139		0.662252
	ILMN_2915833	BC025446	2			0.9
	ILMN_1221257	BC026585		1.40845	1.38889
	ILMN_2718550	BC027231	10		0.8
	ILMN_2656422	BC028528		1.44928
	ILMN_2837802	BC028528		1.33333
	ILMN_2768209	BC029214	3	0.735294		1.33
	ILMN_1235062	BC030183			0.704225
	ILMN_2819380	BC030476	2	1.6129
	ILMN_2757807	BC031353	5	0.684932
	ILMN_2894040	BC031781	4				0.87
	ILMN_2731424	BC038156		0.826446	0.793651
	ILMN_2637733	BC038925			1.1236
	ILMN_2738156	BC039093			1.85185
	ILMN_3034303	BC040758			0.877193
	ILMN_1240038	BC046331			0.78125
	ILMN_3158698	BC046404		1.2987	1.26582
	ILMN_2531773	BC048546			1.33333		0.7
	ILMN_2984219	BC048546			1.28205		0.71
	ILMN_2591592	BC049806	4				0.88
	ILMN_1239850	BC050777		0.869565		1.14
	ILMN_1238114	BC051227		0.775194
	ILMN_2997861	BC057022			0.877193
	ILMN_2977903	BC057627		0.925926
	ILMN_2833163	BC064033			1.96078
	ILMN_2960822	BC085271			0.826446
	ILMN_3160842	BC087945			0.793651
	ILMN_2835053	BC088983		0.8
	ILMN_2645620	Bcap29	11	0.729927			0.83
	ILMN_2611501	Bcap31	8				1.38
	ILMN_2660803	Bckdhb			1.25
	ILMN_2648746	Bckdk	5	1.16279
	ILMN_2660851	Bcl10	6	1.28205	1.25
	ILMN_1249021	Bcl2			1.20482
	ILMN_2936165	Bcl2a1c		1.40845	1.31579
	ILMN_2698430	Bcl2l1	6		1.20482
	ILMN_3157568	Bcl2l11		1.31579
	ILMN_1241307	Bcl2l13	9		1.21951
	ILMN_2749717	Bcl3	4		0.793651		1.33
	ILMN_3096361	Bclaf1	13		1.44928	1.3
	ILMN_2713638	Bcmo1	2		1.23457
	ILMN_2691345	Bcs1l	2		0.877193
	ILMN_2641678	Bdh2		0.543478	0.704225
	ILMN_3018758	Becn1	3		0.70922
	ILMN_3090581	Becn1		0.869565
	ILMN_2833495	Bet1	2		0.694444
	ILMN_3118584	Bex4			1.31579
	ILMN_1236693	Bfar	8		0.699301	0.77
	ILMN_2964042	Bgn	4	1.88679	2.85714		0.72
	ILMN_1251595	Bhlhb9		1.63934	2.38095		0.72
	ILMN_2620994	Bhmt	7				2.09
	ILMN_2939138	Bicc1	12	2.38095	2.85714
	ILMN_2717011	Bik			1.31579
	ILMN_1226186	Birc2			1.19048
	ILMN_2990616	Birc2		1.26582	1.36986		0.86
	ILMN_2603699	Birc5	4	1.14943	1.2987		0.88
	ILMN_2632712	Birc5			1.36986
	ILMN_2774640	Blm	3		1.31579		0.84
	ILMN_3150996	Blm			1.35135		0.78
	ILMN_2646878	Blmh			0.8
	ILMN_2726931	Blnk	1		1.20482
	ILMN_1257284	Blvra	2	1.31579	1.16279
	ILMN_2645439	Bmi1			0.806452	0.86
	ILMN_1218116	Bmp1		0.75188	0.775194
	ILMN_2713538	Bmp1		0.75188	0.724638		1.14
	ILMN_1215252	Bmp4			1.28205	1.3
	ILMN_2682493	Bmp5				0.83
	ILMN_1241005	Boc	5		0.833333
	ILMN_2772077	Bok	10		1.66667
	ILMN_2846368	Bola2			1.25
	ILMN_1253942	Bop1	12		0.649351		1.35
	ILMN_2601507	Bpnt1	7		0.714286
	ILMN_2601515	Bpnt1		0.769231	0.757576
	ILMN_3149112	Bpnt1			0.714286
	ILMN_2596880	Brap	11	0.877193	0.78125
	ILMN_2634750	Brca2	6				0.88
	ILMN_1222806	Brcc3			0.847458
	ILMN_2636303	Brcc3		0.8
	ILMN_1216614	Brd9		1.33333	1.42857
	ILMN_2913089	Brd9			1.49254
	ILMN_2705747	Brdt	3	0.833333
	ILMN_2763182	Bre	10		0.813008		1.3
	ILMN_2700334	Bri3		1.35135
	ILMN_2850402	Brp16	13		0.833333
	ILMN_2731550	Brp17		0.574713		1.7
	ILMN_2421220	Brwd1		0.775194	0.877193
	ILMN_2834573	Brwd1		0.892857	0.806452	0.9
	ILMN_2476131	Brwd2			0.806452
	ILMN_3037942	Brwd3		0.75188	0.763359
	ILMN_1221719	Bscl2	9				1.16
	ILMN_1253274	Bsg			0.869565	0.9
	ILMN_1224110	Bst2		1.75439	0.8		1.69
	ILMN_3139253	Btbd11			1.1236
	ILMN_2651526	Btbd12		1.38889
	ILMN_2599955	Btbd3	1		1.11111
	ILMN_2839682	Btbd6			1.25
	ILMN_2734097	Btc	3	1.36986	1.51515
	ILMN_1252698	Btd	4	0.757576	0.763359
	ILMN_2866185	Btg1		1.72414	1.53846
	ILMN_2866189	Btg1			1.17647
	ILMN_1235934	Btk	6	1.49254	1.26582
	ILMN_3100042	Btrc	5		1.38889
	ILMN_2639271	Bxdc5			0.819672
	ILMN_2745841	Bxdc5		0.70922	0.632911
	ILMN_2644587	Bzw2	13		1.36986		0.82
	ILMN_1259185	C030048B08Rik	8	0.877193	0.787402
	ILMN_2803004	C130022K22Rik	2				0.86
	ILMN_3151503	C130032J12Rik		0.892857
	ILMN_2768482	C130038G02Rik	4		1.17647
	ILMN_1219466	C130074G19Rik				1.27
	ILMN_2682271	C1galt1c1			0.729927
	ILMN_2776431	C1qa	7	2			1.51
	ILMN_2619620	C1qb	5	3.0303		0.59
	ILMN_1225373	C1qbp	11	0.787402	0.769231
	ILMN_2715840	C1qc		2.38095
	ILMN_2722108	C1qtnf1	6	1.20482	1.35135		0.84
	ILMN_1232458	C1qtnf2			1.26582
	ILMN_1255190	C1rl		0.735294	0.763359
	ILMN_2728796	C1rl		0.735294	0.699301
	ILMN_2667269	C1s				0.78
	ILMN_3162781	C230055K05Rik				1.21
	ILMN_1256807	C330019G07Rik		0.892857		1.07
	ILMN_3049559	C4b		1.36986
	ILMN_1216720	C6	4		0.558659
	ILMN_2798129	C6			0.763359
	ILMN_3162465	C78339			0.775194
	ILMN_2708150	C80913	5	0.806452	0.75188
	ILMN_2721748	C85492	3		1.2987		0.81
	ILMN_1229035	C87436	3	0.847458	0.819672
	ILMN_1227404	C8b		0.280899	0.15625		1.55
	ILMN_2800813	Cabc1	7	0.675676		1.43
	ILMN_1220084	Cables2	6		0.840336
	ILMN_2664327	Cabyr	5		0.512821
	ILMN_2677449	Cacna1c	9		0.854701
	ILMN_2998313	Cadps2			1.35135
	ILMN_3028637	Calca			0.719424
	ILMN_1215681	Calm3	8		1.47059
	ILMN_1246573	Calml4	8	1.31579	1.33333
	ILMN_2861176	Calr	4		0.568182
	ILMN_1232231	Calr3	8	0.714286	0.75188
	ILMN_1248535	Calr3		0.75188	0.724638
	ILMN_2603760	Calr3		0.813008	0.689655
	ILMN_1216590	Calu	6				0.85
	ILMN_2771956	Calu		1.36986
	ILMN_2944939	Camk1	5	1.26582	1.36986
	ILMN_1220441	Camk1d		0.649351
	ILMN_1236009	Camk2b	12	1.69492	1.75439	0.73
	ILMN_2765196	Camk2g		0.769231
	ILMN_2810963	Camk2n1				0.76
	ILMN_2846803	Camkk2	7	0.877193	0.869565
	ILMN_2728034	Caml	7		0.833333
	ILMN_2648661	Cap1	5		2.04082
	ILMN_2773113	Capg	11	2.77778	1.96078		1.39
	ILMN_2758502	Capn10	4		0.8
	ILMN_2627566	Capn5	5	1.16279	1.2987		0.88
	ILMN_2695143	Capn6	3	1.5873	1.78571
	ILMN_2805144	Capn8	2		0.877193	0.87
	ILMN_2772248	Capns1	5	1.53846	1.47059
	ILMN_2973824	Car14	4	0.534759	0.574713
	ILMN_2606746	Car2	5	1.21951	1.35135
	ILMN_2630047	Car3	2	0.581395	0.60241
	ILMN_2606660	Card10	10		1.72414
	ILMN_2746968	Carkd			0.757576
	ILMN_2999007	Casc3	6				0.81
	ILMN_1247592	Casp1		1.66667	1.42857
	ILMN_2637266	Casp2	6	1.51515	1.66667
	ILMN_1254655	Casp4		1.38889	1.35135
	ILMN_2811737	Casp4			1.69492
	ILMN_2811746	Casp4			0.892857
	ILMN_2648548	Casp7	5		0.826446
	ILMN_1243876	Casp8				0.78
	ILMN_3097868	Casp8			0.833333		1.16
	ILMN_2632665	Cav1		0.465116	0.675676
	ILMN_2686513	Cbara1	6	1.20482	1.25
	ILMN_2738699	Cblc			1.19048	1.19
	ILMN_1236522	Cbr1	12	1.2987	1.19048		1.22
	ILMN_2608811	Cbr3	16	2.17391	1.6129		1.26
	ILMN_2896768	Cbr3		4	3.0303
	ILMN_1230318	Cbs	6	0.60241	0.591716
	ILMN_2701582	Cbs		0.606061	0.546448
	ILMN_2692207	Cbx2	12	0.8
	ILMN_3055904	Cbx5	2		0.806452
	ILMN_2731197	Cc2d1b		1.25
	ILMN_2704619	Cc2d2a		1.53846	1.88679
	ILMN_2623735	Ccbl1	5	0.392157	0.409836
	ILMN_2986051	Ccbl1		0.431034	0.561798
	ILMN_1231939	Ccbl2			0.456621		1.51
	ILMN_1256103	Ccbl2			0.340136	0.65
	ILMN_2660028	Ccdc101		0.746269	0.833333
	ILMN_2533766	Ccdc109a		0.704225
	ILMN_2863060	Ccdc109a		0.840336
	ILMN_2778751	Ccdc11		0.775194	0.819672
	ILMN_2672035	Ccdc115			0.78125	0.8
	ILMN_1259355	Ccdc117			0.729927
	ILMN_1213231	Ccdc12					1.22
	ILMN_2672543	Ccdc120		2.85714	3.0303
	ILMN_2944226	Ccdc124			0.735294		1.33
	ILMN_2693679	Ccdc125		0.892857
	ILMN_2729235	Ccdc126			1.25
	ILMN_1245467	Ccdc127			1.20482
	ILMN_1226712	Ccdc134				0.84
	ILMN_1220014	Ccdc137			0.854701	0.84
	ILMN_2681604	Ccdc23			1.38889
	ILMN_1253682	Ccdc25		0.763359	0.763359
	ILMN_1220430	Ccdc28b			0.840336
	ILMN_2611180	Ccdc3		2.12766	2.63158
	ILMN_1219565	Ccdc44		0.793651	0.813008
	ILMN_2706051	Ccdc47			0.793651
	ILMN_1250852	Ccdc5	9		1.16279
	ILMN_1244642	Ccdc53					0.69
	ILMN_2595469	Ccdc65			0.862069
	ILMN_2929572	Ccdc68		1.31579	1.51515		0.84
	ILMN_1234824	Ccdc80		2.94118	3.33333
	ILMN_1213911	Ccdc84			0.657895
	ILMN_1220846	Ccdc85b		1.85185
	ILMN_2737463	Ccdc88b		1.28205	1.17647
	ILMN_2752408	Ccdc90b			1.21951	1.31
	ILMN_2605423	Ccdc97		0.847458
	ILMN_2929518	Cchcr1		1.13636	1.33333
	ILMN_2836386	Ccl19	7		1.38889
	ILMN_1245710	Ccl2	4	1.51515	1.35135
	ILMN_1213286	Ccl21a	1	1.14943
	ILMN_2661722	Ccl25	13	0.793651	0.813008
	ILMN_2942353	Ccl25		0.70922
	ILMN_1253919	Ccl3	1	1.72414	1.42857
	ILMN_1223257	Ccl4	4	4.34783	2.5641		1.57
	ILMN_1224472	Ccl4		1.47059	1.28205
	ILMN_1231814	Ccl5		2.38095	1.75439
	ILMN_2694179	Ccl6	4	1.78571		0.81
	ILMN_2776603	Ccl9	1		1.2987
	ILMN_2719834	Ccm2	8				1.14
	ILMN_2753497	Ccnb1		1.16279	1.35135		0.87
	ILMN_1221503	Ccnd1	11	3.22581	1.85185	0.57
	ILMN_2601471	Ccnd1		3.33333	1.92308	0.53
	ILMN_2669793	Ccnd1		2.04082	1.6129
	ILMN_2700166	Ccnd2	18		1.6129		0.68
	ILMN_2500276	Ccng1	4	1.38889	1.40845
	ILMN_2702233	Ccng1			1.21951
	ILMN_2685393	Ccr5		1.63934	1.36986
	ILMN_2888191	Ccr5		1.63934	1.28205	0.81
	ILMN_1255422	Ccrn4l			0.534759	0.42
	ILMN_2591440	Ccrn4l			0.606061
	ILMN_1253618	Ccs			0.869565
	ILMN_1247317	Cct3	10		0.653595
	ILMN_2931411	Cct3					1.11
	ILMN_2962840	Cct6a	4		0.787402	0.81
	ILMN_2730840	Cct6b	5	0.862069
	ILMN_1233793	Cct7			0.884956
	ILMN_2742075	Cd14	8	3.57143	2	0.74
	ILMN_1235688	Cd151	8	1.40845	1.38889
	ILMN_2492403	Cd151		1.42857	1.47059
	ILMN_2836710	Cd151		1.42857	1.31579
	ILMN_2964560	Cd163	2	0.465116	0.210526	0.55
	ILMN_1246611	Cd164	4		1.23457
	ILMN_2905717	Cd180		1.40845	1.38889
	ILMN_2591543	Cd207		1.6129
	ILMN_2785648	Cd207		2.04082			1.26
	ILMN_3159170	Cd22	9		1.16279
	ILMN_1226800	Cd274		1.33333	1.25
	ILMN_1259610	Cd276			1.31579
	ILMN_2722784	Cd3g	1	1.28205
	ILMN_3115796	Cd40		1.23457	1.40845
	ILMN_3114585	Cd44		1.92308	1.23457	0.86	1.35
	ILMN_2910934	Cd52	2	3.57143	2.43902
	ILMN_2657478	Cd53	1	2	1.40845
	ILMN_1228942	Cd59a	2	1.38889	1.35135
	ILMN_2660766	Cd59b				1.15
	ILMN_2792143	Cd59b		0.793651		1.2
	ILMN_2653617	Cd63	10	9.09091	9.09091
	ILMN_3052430	Cd63		3.0303	3.33333
	ILMN_3128907	Cd63		4.54545	5
	ILMN_2689785	Cd68		2.43902	1.51515
	ILMN_1221817	Cd74		2.63158	1.78571
	ILMN_3089584	Cd74		2.77778	1.78571
	ILMN_2610822	Cd79b	3		1.21951	1.27
	ILMN_2865016	Cd83	5	1.81818	1.53846
	ILMN_2754698	Cd84	3	1.72414	1.53846
	ILMN_1217041	Cd86	2	1.5873	1.35135
	ILMN_2743244	Cd86		1.72414	1.2987
	ILMN_2741169	Cd8b1		1.51515	1.2987
	ILMN_2725414	Cd9	6	2.27273	1.85185
	ILMN_1226829	Cd93		1.38889	1.75439		0.76
	ILMN_2694170	Cd97	4	1.44928		0.75
	ILMN_2694175	Cd97		1.47059		0.74
	ILMN_2814168	Cd97		1.31579
	ILMN_2959974	Cdan1		1.11111
	ILMN_1224222	Cdc123			0.819672
	ILMN_1244296	Cdc14b	6	0.775194
	ILMN_2729708	Cdc14b				1.42
	ILMN_2709525	Cdc16	2	0.854701
	ILMN_2867899	Cdc20	6	1.40845	1.6129
	ILMN_2867901	Cdc20			1.20482
	ILMN_2657844	Cdc2a	6	1.53846	1.36986
	ILMN_1241980	Cdc2l1					0.86
	ILMN_2641705	Cdc2l1		1.33333	1.19048
	ILMN_3118569	Cdc2l5					0.83
	ILMN_2673926	Cdc37l1		0.769231	0.746269
	ILMN_2749686	Cdc37l1			0.621118
	ILMN_2918032	Cdc37l1			0.694444
	ILMN_2946862	Cdc42	3		1.47059		0.79
	ILMN_1239294	Cdc42ep2	3		1.21951
	ILMN_2733185	Cdc42ep3	5		1.38889
	ILMN_1259946	Cdc42se1		1.88679	1.36986
	ILMN_3163014	Cdc42se1		1.11111	1.14943
	ILMN_2754425	Cdc5l	8				0.87
	ILMN_2799969	Cdc5l					0.81
	ILMN_2597255	Cdc6	9	1.0989	1.14943
	ILMN_1225182	Cdca3	11	1.28205	1.42857
	ILMN_2628629	Cdh1	6		1.6129	1.38
	ILMN_3101385	Cdipt	12				1.14
	ILMN_1255741	Cdk10					0.83
	ILMN_2633872	Cdk10					0.81
	ILMN_1233064	Cdk2	5			0.89
	ILMN_1250942	Cdk2			0.826446
	ILMN_2717613	Cdk2				0.85	0.88
	ILMN_2770759	Cdk2		0.819672	0.763359
	ILMN_1249441	Cdk5rap1	8	0.763359			0.8
	ILMN_2604985	Cdk5rap1		0.819672
	ILMN_2842859	Cdk5rap2		1.2987	1.23457
	ILMN_2683933	Cdk9	9		0.735294		1.23
	ILMN_2625114	Cdkal1	3			1.18
	ILMN_2634083	Cdkn1a		3.125	2.77778		1.33
	ILMN_2846775	Cdkn1a		1.72414	1.31579
	ILMN_2846776	Cdkn1a			1.19048
	ILMN_1215651	Cdkn2c	2		1.16279
	ILMN_1228366	Cdkn2c		1.51515	1.40845	0.86
	ILMN_2975345	Cdo1	5		1.25
	ILMN_1255513	Cdr2	3	1.33333	1.33333
	ILMN_2919860	Cds1	8	1.13636
	ILMN_2730463	Cdt1		1.21951	1.17647
	ILMN_2683560	Ceacam1			0.719424
	ILMN_3126609	Ceacam1		0.704225	0.561798
	ILMN_1247147	Cebpa		0.724638	0.740741
	ILMN_2756435	Cebpb	12			0.64
	ILMN_3029849	Cebpe			1.36986
	ILMN_1236574	Cenpa	4		1.31579
	ILMN_2631771	Cenpb			1.49254
	ILMN_2676726	Cenpl					0.87
	ILMN_2970623	Cenpp			1.0989
	ILMN_2653972	Cenpt		1.40845	1.44928
	ILMN_1243107	Centd3			1.17647		0.86
	ILMN_2754596	Centg3			0.8
	ILMN_2754598	Centg3			0.787402
	ILMN_1251440	Cep110			0.847458
	ILMN_2727967	Cep57		0.869565
	ILMN_2935979	Cep63		0.862069	0.884956
	ILMN_1241270	Cep78		1.0989	1.33333	1.25
	ILMN_2671755	Cercam		1.11111	1.20482		0.87
	ILMN_2640752	Ces1				1.6
	ILMN_2625893	Ces3	3	0.729927			0.84
	ILMN_1259503	Ces6			0.769231
	ILMN_1220409	Cetn2	6	0.775194
	ILMN_2726325	Cetn3			1.28205
	ILMN_2720352	Cfhr1		0.5	0.42735
	ILMN_2881864	Cfhr1		0.4329	0.326797
	ILMN_2631704	Cfi	2			0.86
	ILMN_1213376	Cfl1	13		1.47059
	ILMN_1228320	Cfp		2	1.17647		1.41
	ILMN_2617468	Chac1		2.63158
	ILMN_2615920	Chac2		0.819672
	ILMN_2664686	Chaf1b	10		1.17647
	ILMN_2801746	Chchd6			1.28205
	ILMN_2958382	Chd1	9		0.813008
	ILMN_2986172	Chd1l	5		1.28205
	ILMN_2697652	Chd4		0.900901
	ILMN_2609813	Chi3l1		1.25	1.51515
	ILMN_2712986	Chi3l3	1	1.78571	1.26582
	ILMN_3117876	Chi3l3		1.66667	1.19048
	ILMN_1253410	Chic2	8		0.746269
	ILMN_2767602	Chic2			0.757576	0.78
	ILMN_2702540	Chka	8			1.27
	ILMN_3026397	Chka			1.40845
	ILMN_2755021	Chkb	7		1.26582
	ILMN_2801790	Chmp2a			1.26582
	ILMN_2776764	Chmp4b		1.47059			1.43
	ILMN_2750098	Chmp7		0.813008	0.70922
	ILMN_2843548	Chmp7			0.826446		1.25
	ILMN_1247694	Chordc1	3	1.44928
	ILMN_2740149	Chpt1		0.694444	0.699301
	ILMN_2740151	Chpt1		0.714286	0.714286
	ILMN_2740152	Chpt1		0.684932	0.740741
	ILMN_1245582	Chrna4	6		1.36986		0.65
	ILMN_2832675	Chrna4			1.49254		0.65
	ILMN_3001481	Chrnb1	2	1.6129	2
	ILMN_2656282	Chuk	7	0.645161
	ILMN_2674095	Ciapin1					0.88
	ILMN_2659168	Cib2		0.793651	0.598802
	ILMN_2744587	Cib2		0.757576	0.628931
	ILMN_1215446	Cidea	6	5.26316	4.16667
	ILMN_3160626	Cideb	8	1.33333			1.34
	ILMN_1222679	Cidec		3.125	3.33333
	ILMN_2678211	Ciita		1.44928	1.31579
	ILMN_2761594	Cirbp	17		1.44928
	ILMN_2724322	Cirh1a			0.763359		1.12
	ILMN_2706205	Cisd1		0.724638		1.28
	ILMN_2718330	Cish	2	2.04082
	ILMN_2905866	Cited2	5	0.854701
	ILMN_2694659	Ckap5			1.23457
	ILMN_1224754	Ckb	5	2.77778	2.17391
	ILMN_2729634	Cklf			1.25
	ILMN_1256594	Clcn2	7		0.662252
	ILMN_2870295	Cldn1	1			1.81
	ILMN_1234745	Cldn14			0.75188
	ILMN_1255479	Cldn2	4		1.78571
	ILMN_1223949	Cldn4	6	1.26582	1.36986
	ILMN_2941790	Cldn6			1.40845
	ILMN_2607331	Cldn9			0.854701
	ILMN_2718204	Clec11a			1.19048
	ILMN_2732090	Clec1a			0.877193
	ILMN_1230708	Clec4a1		1.42857			1.19
	ILMN_3161652	Clec4a3		1.44928
	ILMN_2603898	Clec4b1		1.88679	1.5873
	ILMN_2959372	Clec4b1		1.92308	1.72414
	ILMN_2705628	Clec4d		1.38889	1.17647
	ILMN_2702159	Clec4f			0.598802		1.72
	ILMN_1234165	Clec4g			0.653595
	ILMN_2993314	Clec4n		1.78571
	ILMN_2653132	Clec7a		5	3.44828
	ILMN_2663258	Clecsf12	4	2.22222	1.96078
	ILMN_1215209	Clecsf9	4		0.900901
	ILMN_2596611	Clic1	6	1.47059			1.46
	ILMN_2761109	Clic4	10		1.13636
	ILMN_1238497	Clip1		1.20482
	ILMN_2920759	Clip1		1.14943		0.88
	ILMN_2801404	Clk3	8	0.854701	0.840336
	ILMN_1214952	Cln3	7		1.26582
	ILMN_2639291	Cln5		1.2987	1.17647	0.84
	ILMN_2525382	Cln6		1.81818	1.63934
	ILMN_2946119	Cln6		1.2987	1.20482
	ILMN_2664103	Cln8	8		0.884956	0.88
	ILMN_2649083	Clns1a	8		0.847458
	ILMN_2620844	Clp1			0.775194
	ILMN_2982890	Clpp	7		0.704225		1.17
	ILMN_2681221	Clptm1l		1.20482			1.14
	ILMN_2613869	Clpx	9			1.93
	ILMN_3154849	Clpx				1.95
	ILMN_1229310	Clstn3	4		0.813008
	ILMN_2827217	Clstn3		0.636943	0.75188	1.28
	ILMN_2791059	Cltb		0.806452	0.75188
	ILMN_2606825	Cmah			0.854701
	ILMN_2713673	Cmbl			0.763359
	ILMN_2756628	Cmc1			1.26582
	ILMN_2739027	Cml1	5	0.591716	0.606061
	ILMN_1248507	Cml2	5		0.729927
	ILMN_1216539	Cml4	1	0.613497	0.645161
	ILMN_2840818	Cmpk			1.20482
	ILMN_1226069	Cmtm6			0.813008
	ILMN_1233809	Cmtm7		1.40845
	ILMN_2648409	Cmtm7		1.36986
	ILMN_1249046	Cmtm8		0.8	0.78125
	ILMN_2875896	Cnga4		0.925926
	ILMN_1237640	Cnih	8	0.787402
	ILMN_2788629	Cnih4			1.36986
	ILMN_1214405	Cnksr2			0.909091
	ILMN_1226666	Cnn2	15	1.23457
	ILMN_1226325	Cnnm2	13	1.2987	1.28205
	ILMN_2591411	Cno	9		0.78125
	ILMN_2601020	Cnot10	7		0.869565
	ILMN_1241657	Cnot2	10		0.787402
	ILMN_2704360	Cnot2			0.819672
	ILMN_2828302	Cnot4	5				1.14
	ILMN_2642671	Cnot6l			0.892857
	ILMN_2725466	Cnot6l		0.847458
	ILMN_2951682	Cobl	5		1.19048		0.85
	ILMN_1234199	Cobll1			0.847458	0.82
	ILMN_2782634	Cobll1		0.869565		0.82	0.83
	ILMN_2865074	Col11a2	9		0.862069
	ILMN_2862538	Col12a1	12	1.25	1.17647
	ILMN_2591027	Col14a1		1.40845	1.47059
	ILMN_1222111	Col15a1	3		1.42857
	ILMN_1248099	Col16a1		1.47059	1.66667
	ILMN_2687872	Col1a1		2.5641	2.85714
	ILMN_1253806	Col1a2	3	1.42857	1.63934
	ILMN_1258629	Col3a1		2.17391	2.63158
	ILMN_2683958	Col3a1			1.2987		0.78
	ILMN_2621643	Col4a1		2.32558	2.85714
	ILMN_2822579	Col4a2		1.69492	1.88679
	ILMN_2748402	Col5a1	1	2.08333	2.12766
	ILMN_1259388	Col6a1	4	2.08333	2.7027		0.79
	ILMN_2768087	Col6a1		2.17391	3.44828		0.64
	ILMN_1216661	Col6a2	5	1.35135	1.44928
	ILMN_2939882	Col9a1	2				1.17
	ILMN_1214167	Commd10					0.8
	ILMN_2993720	Commd6			0.884956
	ILMN_2620729	Commd9	7				1.18
	ILMN_2753196	Copb2		1.28205	1.31579
	ILMN_2657546	Cops3	6		0.826446
	ILMN_2729985	Cops4	6	0.78125
	ILMN_2682787	Cops7a	4		0.813008
	ILMN_2628283	Cops7b	7	0.840336
	ILMN_2647028	Copz2	4		1.35135
	ILMN_2878274	Copz2			1.2987
	ILMN_3031099	Coq10b			0.561798	0.34
	ILMN_3104462	Coq10b			0.666667	0.39
	ILMN_3009260	Coq2					1.22
	ILMN_2612738	Coq5		0.684932	0.662252
	ILMN_2766720	Coq6	6		1.13636
	ILMN_2729263	Coq7	3				1.29
	ILMN_2774456	Coq9			0.793651
	ILMN_1236136	Corin			1.35135
	ILMN_2714796	Coro1a		2.7027	2.5
	ILMN_2733793	Coro1a		1.53846	1.49254
	ILMN_2747060	Coro1a		1.69492	1.38889		1.2
	ILMN_2787257	Coro1a		2.5641	2.08333
	ILMN_2743569	Coro1b	7	1.14943
	ILMN_2788546	Coro1b		1.28205	1.13636
	ILMN_2665387	Coro1c	14	1.38889	1.26582
	ILMN_2915232	Cotl1	5	2.77778	2.5641
	ILMN_1247397	Cox11		0.719424
	ILMN_2633039	Cox18		0.793651	0.826446
	ILMN_3002011	Cox18		0.819672
	ILMN_1221936	Cox19			1.20482
	ILMN_2600274	Cox4i1	8		1.16279
	ILMN_2644606	Cox4nb			0.775194
	ILMN_1254971	Cox6b1		1.20482			1.17
	ILMN_2589039	Cox6c	5		1.51515
	ILMN_1240857	Cox7a1			1.20482
	ILMN_3083163	Cp	2	1.35135	1.69492		0.84
	ILMN_1230062	Cpeb1	9	1.13636
	ILMN_3162120	Cpn2			0.657895
	ILMN_2870487	Cpne2	5		0.877193
	ILMN_3151149	Cpne8	3			0.66
	ILMN_2972755	Cpox	6				0.84
	ILMN_1252849	Cps1		0.540541	0.52356
	ILMN_2913078	Cps1		0.485437	0.465116
	ILMN_3062133	Cpsf1	2		0.833333
	ILMN_3139668	Cpsf1				1.37
	ILMN_2722778	Cpsf4			0.787402
	ILMN_3117180	Cpsf6			0.869565
	ILMN_1227666	Cpt1b	6	1.42857	1.33333
	ILMN_2885532	Cpt2	3		0.854701
	ILMN_2645816	Cpxm1	3	2	2.17391
	ILMN_1220786	Crat	7	0.769231
	ILMN_2655595	Crcp	9		0.769231
	ILMN_2956448	Creb3l2		1.25	1.25
	ILMN_2806996	Creb3l3	2		0.787402
	ILMN_2746204	Crebbp		0.900901
	ILMN_2632162	Crebl2			0.847458
	ILMN_1232170	Creld1	8		0.574713
	ILMN_2757368	Creld2			0.280899
	ILMN_2983948	Creld2			0.274725
	ILMN_1242622	Crem			0.649351
	ILMN_2602899	Crem			0.666667		1.12
	ILMN_2964986	Crem		0.78125	0.75188
	ILMN_2910295	Crim1		1.28205		0.86
	ILMN_2907964	Crim2		0.833333
	ILMN_1221405	Crk	4		0.840336	0.86
	ILMN_2621338	Crkl	4	0.78125	0.694444
	ILMN_2706803	Crlf3	2				0.88
	ILMN_2929221	Crlf3		1.17647	1.20482	0.91
	ILMN_1219797	Crls1			0.735294
	ILMN_3062470	Crls1			0.704225
	ILMN_3140091	Crls1					1.12
	ILMN_1234997	Crry	2		0.75188
	ILMN_1223997	Crtap	14	1.31579	1.35135
	ILMN_2877541	Crtap			1.42857
	ILMN_2840213	Cryab	5	1.31579		0.83
	ILMN_2699028	Crybg3			0.671141
	ILMN_3029509	Crygn	10		0.684932		1.29
	ILMN_3102770	Crygn			0.704225		1.36
	ILMN_1217341	Cryz			1.51515
	ILMN_2637792	Cryz		1.44928
	ILMN_2965093	Cryz			1.23457
	ILMN_1241236	Cs	7		1.51515
	ILMN_2810624	Csad		0.344828	0.289855		1.42
	ILMN_1234336	Csda	12				1.21
	ILMN_2670662	Csde1				0.76
	ILMN_2866276	Csf2ra	6	1.49254	1.31579		1.14
	ILMN_1255648	Csf3r	8			0.92
	ILMN_2689333	Csnk1e	9		1.21951
	ILMN_2712792	Csnk1e		1.26582	1.49254		0.83
	ILMN_1223808	Csnk2a1		0.826446
	ILMN_2732634	Cspg5		0.884956	0.806452		1.1
	ILMN_2661289	Csprs			1.2987
	ILMN_2638721	Csrnp2			0.854701
	ILMN_1260378	Csrp1		2.17391	1.78571
	ILMN_2721439	Csrp2	9		0.729927		1.34
	ILMN_2742068	Csrp3	1	0.729927		1.21
	ILMN_2789650	Csrp3				1.15
	ILMN_2789651	Csrp3			0.840336	1.22
	ILMN_1257575	Cst3	1	1.35135	1.26582
	ILMN_2700715	Cstb		2.32558	2.43902
	ILMN_2698589	Cstf2	6		1.20482
	ILMN_3145415	Cstf3	7	0.704225	0.8	1.17
	ILMN_2653619	Ctage5				0.86	0.82
	ILMN_2855551	Ctcfl			0.75188
	ILMN_2613659	Ctdp1	3		0.862069
	ILMN_1213307	Ctdsp1	12	0.793651		1.48
	ILMN_2863264	Ctdsp2	9		1.2987		0.76
	ILMN_2632489	Ctdspl	13		1.19048
	ILMN_2909150	Ctgf	6	2.43902	1.92308	0.62
	ILMN_2733193	Cth	4	0.337838	0.328947
	ILMN_2631752	Ctla4		0.877193		1.1
	ILMN_2780205	Ctnna1		1.36986	1.5873		0.81
	ILMN_1232261	Ctnnal1		1.16279	1.14943
	ILMN_2994460	Ctnnb1			1.13636
	ILMN_1249568	Ctnnbl1	3	0.740741	0.840336
	ILMN_1219712	Ctps	8	1.28205	1.28205
	ILMN_2620435	Ctps		2.04082	1.78571
	ILMN_2932964	Ctps		1.66667	1.53846
	ILMN_1213617	Ctsa		1.31579
	ILMN_2669714	Ctsa		0.510204
	ILMN_2681631	Ctsa			1.13636
	ILMN_3045359	Ctsa		1.47059	1.42857
	ILMN_3120827	Ctsa			1.23457
	ILMN_2683316	Ctsb	5	1.47059	1.35135
	ILMN_2960325	Ctse	5		1.38889
	ILMN_2615879	Ctsf	2		0.826446
	ILMN_2872058	Ctsh	8		0.793651
	ILMN_2711163	Ctsk		1.88679	2.04082
	ILMN_1246861	Ctss	6	1.78571	1.35135
	ILMN_2721399	Ctsw		1.17647	1.23457
	ILMN_2666007	Ctsz	7	1.78571	1.44928		1.33
	ILMN_2839569	Ctsz		1.6129	1.5625
	ILMN_2695663	Cttn	2		0.900901
	ILMN_1216335	Cttnbp2nl		1.40845	1.33333
	ILMN_1221266	Cugbp1			0.787402	0.79
	ILMN_2667971	Cugbp1			0.819672
	ILMN_2667972	Cugbp1			0.826446
	ILMN_1252673	Cugbp2	1	1.44928	1.2987
	ILMN_2594575	Cugbp2					1.19
	ILMN_1238615	Cul2	4	0.892857
	ILMN_2987369	Cul2		0.917431	1.19048	1.19
	ILMN_2704119	Cul4a	6		0.735294	0.74
	ILMN_2956895	Cul4a					0.84
	ILMN_2513849	Cul5	14	0.787402	0.833333
	ILMN_2666690	Cul7			1.28205
	ILMN_2834370	Cutc		0.847458			0.83
	ILMN_2627041	Cx3cl1		1.42857	1.2987	0.91
	ILMN_2625125	Cx3cr1	6	1.47059	1.69492
	ILMN_2514377	Cxadr	9		1.49254	1.35
	ILMN_3018017	Cxadr			1.6129
	ILMN_3089725	Cxadr			1.2987
	ILMN_2763245	Cxcl1	5	2.63158	1.72414	0.66
	ILMN_3142803	Cxcl10	5	1.5625
	ILMN_2658908	Cxcl12	12	0.746269			0.7
	ILMN_2760019	Cxcl13	2	0.558659	0.628931
	ILMN_2659426	Cxcl14		1.81818	1.78571
	ILMN_2760800	Cxcl14		1.2987	1.5873		0.84
	ILMN_2687586	Cxcl16		2.17391	1.69492
	ILMN_2757966	Cxcl4		1.88679	1.78571
	ILMN_2630459	Cxcr4		1.26582	1.28205
	ILMN_3084160	Cxx1b					0.89
	ILMN_2966632	Cyb5	5		1.33333
	ILMN_1232601	Cyb561	9	1.40845	1.44928		0.84
	ILMN_2624358	Cyb561d1			1.17647
	ILMN_1243370	Cyb5r1				1.17
	ILMN_2712873	Cyb5r3			1.35135
	ILMN_2806700	Cyba	12	2.63158	1.69492
	ILMN_1251771	Cyc1	8		0.806452
	ILMN_2801891	Cygb	14	1.92308	2.63158		0.68
	ILMN_2599521	Cyhr1	3	0.862069
	ILMN_2599522	Cyhr1		0.884956
	ILMN_2599527	Cyhr1		0.813008
	ILMN_2874352	Cyp17a1	3				0.59
	ILMN_2739847	Cyp1a2		0.341297	0.348432
	ILMN_2795106	Cyp1a2		0.355872	0.409836
	ILMN_1232716	Cyp1b1	18	1.31579	1.53846
	ILMN_2715585	Cyp20a1				1.26
	ILMN_2691295	Cyp26a1	12		0.740741
	ILMN_2620326	Cyp27a1	2	0.675676	0.699301
	ILMN_2960108	Cyp27a1		0.735294	0.671141
	ILMN_2960114	Cyp27a1		0.671141	0.757576
	ILMN_1229267	Cyp2a5			0.591716
	ILMN_2734598	Cyp2a5			0.641026
	ILMN_2594926	Cyp2b10	7	0.2331	0.162602
	ILMN_1214531	Cyp2b13	1	1.44928	1.5625
	ILMN_2617625	Cyp2b9	1	5.88235	9.09091
	ILMN_2769991	Cyp2c29	1	0.201207	0.215517
	ILMN_2691059	Cyp2c37		0.561798	0.471698
	ILMN_2691060	Cyp2c37		0.591716	0.471698		1.22
	ILMN_2894828	Cyp2c37		0.689655	0.621118
	ILMN_2677792	Cyp2c39		1.28205	1.26582
	ILMN_1245217	Cyp2c50	1	0.510204	0.662252
	ILMN_2996640	Cyp2c50		0.531915	0.45045		1.21
	ILMN_2736539	Cyp2c55		0.480769	0.694444
	ILMN_3074610	Cyp2c67		0.75188	0.680272		1.26
	ILMN_3153624	Cyp2c67			0.456621
	ILMN_1245514	Cyp2c70	2		0.787402		1.28
	ILMN_1229535	Cyp2d10			0.675676		1.35
	ILMN_2875737	Cyp2d12		1.40845	1.66667
	ILMN_1253563	Cyp2d13	3	0.564972	0.595238
	ILMN_1227936	Cyp2d26	2			0.59	0.68
	ILMN_2642975	Cyp2d26				0.59	0.68
	ILMN_2704777	Cyp2d26					42.02
	ILMN_2802643	Cyp2d40			0.636943		1.46
	ILMN_2687507	Cyp2d9	1	0.757576	0.680272
	ILMN_2702903	Cyp2f2	2		0.657895
	ILMN_2719908	Cyp2j9	2	0.671141			0.83
	ILMN_3004221	Cyp2u1		0.561798	0.625
	ILMN_2742311	Cyp39a1	6	1.19048		0.76
	ILMN_2693314	Cyp3a13			0.571429	0.71
	ILMN_2700627	Cyp3a13			0.671141
	ILMN_1254109	Cyp4a12a			0.671141
	ILMN_1217072	Cyp4a12b			0.625
	ILMN_2691680	Cyp4a14		0.431034	0.462963
	ILMN_2960044	Cyp4a31			0.537634
	ILMN_2790496	Cyp4b1	3		0.719424
	ILMN_3006911	Cyp4f13	7		0.621118
	ILMN_1231625	Cyp4f14	3	0.60241	0.49505		1.23
	ILMN_2906226	Cyp4f15	4	0.757576	0.704225
	ILMN_2792351	Cyp4f16	2	1.5625	1.44928
	ILMN_3090207	Cyp4f18	1		1.35135
	ILMN_1251504	Cyp4v3	3		0.833333
	ILMN_2688075	Cyp51	6	0.179856	0.224215		0.64
	ILMN_2601215	Cyp7b1	4	0.227273	0.205761
	ILMN_2627744	Cyp8b1		0.458716	0.60241	1.28
	ILMN_2680770	Cysltr1	5	1.31579	1.42857
	ILMN_1251748	Cytip		2.17391	1.69492
	ILMN_2680054	D0H4S114	1		0.680272	0.5
	ILMN_2912111	D10627		0.724638
	ILMN_1242749	D10Ertd610e	4		0.869565
	ILMN_1259949	D10Ertd610e		1.36986	1.49254
	ILMN_1219088	D10Ertd641e	9		1.11111
	ILMN_1225931	D11Moh35	3	0.869565	0.840336
	ILMN_2615587	D12Ertd551e	2				0.9
	ILMN_2983525	D12Ertd553e	5	1.78571	1.51515		1.14
	ILMN_2681232	D12Ertd647e		1.40845	1.21951
	ILMN_3125606	D12Ertd647e		1.38889	1.25
	ILMN_1244989	D14Ertd171e			1.28205	1.28
	ILMN_2693858	D14Ertd449e	1	0.414938	0.636943	1.48
	ILMN_2684848	D14Ertd668e		1.2987	1.28205
	ILMN_2827780	D14Ertd668e		1.38889	1.19048
	ILMN_2698239	D15Ertd621e			0.757576		1.26
	ILMN_2854347	D15Mgi27					1.2
	ILMN_2985305	D15Wsu169e		1.17647
	ILMN_2842999	D16H22S680E	5	1.40845	1.51515
	ILMN_1260061	D17H6S56E-5	7	1.6129	1.51515
	ILMN_2644708	D19Ertd737e	2		0.775194
	ILMN_2616638	D1Bwg0212e	4		0.757576		1.19
	ILMN_2890284	D1Bwg0212e			0.769231
	ILMN_2632230	D2Ertd391e	6		0.787402
	ILMN_2805945	D3Ucla1	6		0.719424		1.3
	ILMN_2596961	D430028G21Rik	5	0.819672	0.847458	0.82	0.79
	ILMN_2646296	D4Bwg0951e	1		0.787402	0.71
	ILMN_1236246	D4Wsu132e	4		0.877193
	ILMN_2950270	D5Ertd135e	3	0.78125	0.869565
	ILMN_2696299	D5Ertd579e		1.07527			1.11
	ILMN_1224433	D6Wsu163e	5			0.84
	ILMN_2596324	D6Wsu163e				0.84
	ILMN_1229056	D6Wsu176e	6	1.5873	1.6129
	ILMN_2755492	D6Wsu176e		1.44928	1.49254		0.81
	ILMN_2912410	D730039F16Rik			1.31579
	ILMN_3059772	D7Ertd443e			0.806452		1.23
	ILMN_2696171	D830014E11Rik			1.33333		0.87
	ILMN_2858399	D930001I22Rik	5			0.76
	ILMN_2729762	D930014E17Rik		0.763359	0.840336	1.33	1.2
	ILMN_1228600	D930036B08Rik			0.869565
	ILMN_2666155	D930036B08Rik			0.847458
	ILMN_1235585	D930040M24Rik			0.892857
	ILMN_1227277	D9Ertd392e		1.23457			1.22
	ILMN_2881610	D9Ertd402e			0.78125
	ILMN_2434490	D9Wsu20e			0.666667
	ILMN_3162050	Daam2		0.869565
	ILMN_2615559	Dab2ip		1.66667	1.6129
	ILMN_2697012	Dact2	8		0.847458		1.12
	ILMN_2644238	Dalrd3			0.735294		1.23
	ILMN_1234812	Dap	6	1.26582	1.17647
	ILMN_2620078	Dap3	5		1.16279
	ILMN_2953910	Dap3		0.862069
	ILMN_2977558	Dapk2			1.36986
	ILMN_2589477	Dars	5		0.645161
	ILMN_2860674	Dazap1			0.763359
	ILMN_2739287	Dazap2			1.19048
	ILMN_3150159	Dbi	13		1.20482		0.8
	ILMN_1249905	Dbndd2		2.32558	2.12766
	ILMN_2710604	Dbnl	5		1.19048
	ILMN_1254380	Dbr1	6	0.819672	0.847458
	ILMN_1242012	Dbt		0.75188	0.854701		0.87
	ILMN_2662920	Dbt			0.877193
	ILMN_2820948	Dbt		0.641026	0.729927
	ILMN_1253155	Dcbld1	5		1.14943	0.84
	ILMN_2638404	Dclre1b	4		0.862069
	ILMN_2596346	Dcn	2	2.04082	2.17391
	ILMN_2747959	Dcn		1.96078	2.12766
	ILMN_3062378	Dcp1b			1.25		0.89
	ILMN_2720770	Dcps			0.757576
	ILMN_2838199	Dcps			0.70922
	ILMN_1251894	Dct	6	0.3367	0.340136
	ILMN_2691157	Dctn1					0.73
	ILMN_2679063	Dctn2	4	1.16279
	ILMN_2707623	Dctn2		0.847458	0.900901
	ILMN_2712305	Dctn4	3	1.16279	1.40845
	ILMN_3109076	Dcun1d2			0.840336
	ILMN_2883795	Dcun1d4		0.877193
	ILMN_2759108	Dcxr	8	0.613497	0.641026
	ILMN_2868280	Dcxr			0.694444
	ILMN_2770183	Ddah2	10	1.21951	1.14943
	ILMN_2621160	Ddb2			1.16279
	ILMN_2791769	Ddb2			1.17647
	ILMN_3121578	Ddef2		0.775194
	ILMN_3163148	Ddhd1			0.75188
	ILMN_2998995	Ddi2		0.714286	0.787402
	ILMN_2652909	Ddit3	6				1.48
	ILMN_2695819	Ddit4l	6	1.66667	1.96078
	ILMN_2693185	Ddo		1.36986	1.21951		1.16
	ILMN_2713898	Ddr1	2	1.40845	1.35135
	ILMN_2596297	Ddt	4	0.609756	0.819672
	ILMN_2844316	Ddx1	5		1.28205
	ILMN_2688135	Ddx19b		0.819672	0.819672
	ILMN_2639272	Ddx21	11		0.862069		1.2
	ILMN_1224487	Ddx26b			1.23457
	ILMN_2944784	Ddx27	7		0.847458	0.86
	ILMN_1259277	Ddx28	9		0.819672
	ILMN_2710166	Ddx3x	2		0.826446
	ILMN_1224598	Ddx41	10	1.42857	1.38889
	ILMN_1236898	Ddx47	10		0.833333
	ILMN_2705067	Ddx47		0.826446	0.746269
	ILMN_2801380	Ddx49			0.75188		1.18
	ILMN_1254905	Ddx51		0.854701	0.819672
	ILMN_2717127	Ddx58	2		1.17647
	ILMN_3114632	Ddx6	5	0.892857	0.877193
	ILMN_2652971	Deb1	1				0.84
	ILMN_1235374	Decr1	4		0.735294
	ILMN_2645074	Dedd		0.833333
	ILMN_2857679	Dedd			0.847458
	ILMN_2680662	Def8	8	1.19048			1.23
	ILMN_2804685	Defb1		1.19048	1.20482
	ILMN_2709470	Degs1			1.25
	ILMN_2713879	Dennd1a		0.862069		1.2
	ILMN_2672353	Dennd1c		1.14943	1.26582
	ILMN_3107607	Dennd5a		1.20482	1.20482
	ILMN_2804330	Denr	14		1.17647
	ILMN_3162536	Depdc6	7	0.787402	0.757576
	ILMN_1227366	Dera					1.33
	ILMN_2685125	Derl2			0.8
	ILMN_2836982	Des			1.25
	ILMN_2708546	Det1			1.13636
	ILMN_2727490	Dexi	5		0.826446
	ILMN_2652482	Dfna5h	5	1.51515	1.5873
	ILMN_2807284	Dgat1	7	0.806452
	ILMN_1219915	Dgat2	8				0.81
	ILMN_1237230	Dgcr2	4	0.819672	0.847458
	ILMN_2650914	Dgcr2		0.826446	0.819672
	ILMN_2611284	Dgcr6			0.694444		1.22
	ILMN_2967294	Dgcr6		0.806452	0.729927		1.15
	ILMN_2658961	Dgka	2		0.833333
	ILMN_2940446	Dgka			0.854701
	ILMN_3127016	Dgki			0.892857
	ILMN_1239607	Dgkz		1.08696
	ILMN_2915059	Dgkz		1.2987	1.33333
	ILMN_2915060	Dgkz		1.21951	1.28205
	ILMN_2660471	Dhcr7	7	0.369004	0.588235
	ILMN_2637850	Dhdds	7		0.877193		1.19
	ILMN_2689939	Dhdh		0.840336	0.694444
	ILMN_2689940	Dhdh			0.724638
	ILMN_1244112	Dhodh	5		0.854701
	ILMN_2658054	Dhrs4	4		0.694444
	ILMN_1213456	Dhrs7	7		1.5873		0.76
	ILMN_1255146	Dhrs7b					1.17
	ILMN_3114114	Dhrs7b		1.28205	1.21951
	ILMN_2436890	Dhrsx		1.14943	1.17647
	ILMN_1218571	Dhx15	12		0.819672
	ILMN_3145527	Dhx15			0.757576
	ILMN_2643150	Dhx32	2		1.28205
	ILMN_3161767	Dhx38		1.17647
	ILMN_2629748	Dhx9	1		0.813008
	ILMN_1257214	Dido1			1.19048
	ILMN_3016099	Dido1					0.73
	ILMN_2647234	Dio1	2	1.26582		0.74
	ILMN_2772070	Dio1			0.625	0.57
	ILMN_1224927	Dirc2		0.884956
	ILMN_2592496	Dis3l2		0.793651
	ILMN_2665301	Dixdc1				1.28
	ILMN_2746556	Dkk3	5	1.5873	1.5873
	ILMN_2852957	Dkk3		1.75439	1.75439
	ILMN_2757993	Dlat	6		1.26582	1.31
	ILMN_2993836	Dlg3		0.826446		1.19
	ILMN_3105499	Dlgap4	13	1.25	1.16279
	ILMN_2675833	Dlx3		0.854701			0.88
	ILMN_1247352	Dmgdh		0.649351	0.598802
	ILMN_1231803	Dmtf1	6		0.793651
	ILMN_2608238	Dnaja3	22			0.77
	ILMN_1240323	Dnajb1	5		0.793651
	ILMN_2644621	Dnajb12	2		1.20482	1.13
	ILMN_2614246	Dnajb4	22		0.900901
	ILMN_2619611	Dnajb4		0.840336	0.892857
	ILMN_3107377	Dnajb6	10		0.584795	0.65
	ILMN_2829636	Dnajb9	4		0.78125
	ILMN_3128019	Dnajc10		1.53846	1.53846
	ILMN_1229993	Dnajc12			0.699301
	ILMN_3103439	Dnajc19			1.28205
	ILMN_1233931	Dnajc2	8	0.813008
	ILMN_2592571	Dnajc28			0.819672
	ILMN_1213982	Dnase1l1				1.1
	ILMN_2667994	Dnase1l3	4	0.568182	0.671141
	ILMN_2975892	Dnase2a	3	1.26582
	ILMN_2618540	Dnase2b	5		1.33333
	ILMN_2990014	Dnase2b			1.38889
	ILMN_2660267	Dnm1l					0.86
	ILMN_2720451	Dnmt1			1.31579
	ILMN_2870329	Dock4			0.746269
	ILMN_1223407	Dock8	4	0.847458	0.854701
	ILMN_2655163	Dock8				1.18
	ILMN_3160659	Dok2	5	1.63934	1.31579		1.18
	ILMN_1258357	Dok3		1.36986	1.28205
	ILMN_1241168	Dok4	9	1.14943
	ILMN_1226126	Dolk			1.2987
	ILMN_2718090	Dolpp1	12	0.806452	0.833333
	ILMN_2723338	Dolpp1		0.819672			0.87
	ILMN_2966370	Dolpp1			0.826446
	ILMN_2668236	Dos			1.19048
	ILMN_2847024	Dph2					0.91
	ILMN_3134412	Dph3			0.869565
	ILMN_2839303	Dph4			1.14943
	ILMN_2590053	Dpm1	11	0.819672
	ILMN_2590054	Dpm1		0.793651			0.9
	ILMN_2615096	Dpp4	6		1.19048		0.81
	ILMN_2749737	Dpp7		1.47059			1.2
	ILMN_2721724	Dpp9	5		0.775194		1.35
	ILMN_2606210	Dpt		2.27273	2.94118
	ILMN_2605329	Dpyd	4		0.714286
	ILMN_2949596	Dpysl2	10	1.33333	1.33333
	ILMN_2829935	Dpysl4	7		1.33333
	ILMN_2732482	Drbp1					0.82
	ILMN_1252761	Drg1	6	0.793651
	ILMN_2677494	Drg2	4	0.826446
	ILMN_2701991	Dscr1		1.96078
	ILMN_2823269	Dscr1l2	6	1.31579	1.28205
	ILMN_2874662	Dscr2	8	0.813008	0.8
	ILMN_2691557	Dscr6	3				0.82
	ILMN_1242566	Dsg2	5	0.806452
	ILMN_2989480	Dsn1			1.16279
	ILMN_2654997	Dsp		1.13636	1.21951
	ILMN_2758234	Dst	4				1.22
	ILMN_2753057	Dtd1		0.75188		1.34
	ILMN_2756074	Dtwd1			0.840336
	ILMN_2922334	Dtx4	3		1.20482	1.47
	ILMN_1235751	Dus1l			0.862069		1.33
	ILMN_1246694	Dus1l					1.45
	ILMN_1256843	Dus2l		0.884956
	ILMN_1256514	Dus3l			0.854701
	ILMN_2705331	Dus3l		0.884956
	ILMN_2904979	Dus3l		0.900901		1.11
	ILMN_1254444	Dus4l		0.819672
	ILMN_2622983	Dusp1	9			0.7
	ILMN_2818964	Dusp10	4		1.14943
	ILMN_2711705	Dusp11	5		0.724638
	ILMN_2738264	Dusp19	5		1.26582
	ILMN_2637538	Dusp3	6	1.16279	1.16279
	ILMN_2684693	Dusp3		1.21951
	ILMN_2689731	Dusp4			1.19048
	ILMN_1248537	Dusp6	8		1.66667
	ILMN_2925711	Dusp6		1.63934	2.12766
	ILMN_1228031	Dusp8	4	1.25
	ILMN_1215208	Dvl1					0.87
	ILMN_2665797	Dym			0.70922
	ILMN_2689274	Dync1h1			0.826446		1.19
	ILMN_2995290	Dync1i2		1.20482	1.2987
	ILMN_3090123	Dync2li1		1.35135	1.42857
	ILMN_2609052	Dynll2			0.680272
	ILMN_2589814	Dynlrb1			1.13636
	ILMN_1216559	Dynlt3			1.23457
	ILMN_3053158	Dyrk1b	6			1.31
	ILMN_3138439	Dyrk2		0.75188	0.813008
	ILMN_2699522	Dyrk3	6	1.31579	1.2987
	ILMN_2963091	E130012A19Rik		0.746269	0.657895	0.84
	ILMN_3161959	E130016E03Rik			1.5873	1.17
	ILMN_1246821	E130203B14Rik		1.25	1.5625
	ILMN_2659317	E130306D19Rik		1.23457	1.20482
	ILMN_1251585	E130309D02Rik	13		0.854701
	ILMN_2826191	E130309D02Rik			0.826446
	ILMN_1231138	E2f1	9		1.25
	ILMN_2836137	E2f2		1.23457	1.21951
	ILMN_2953596	E2f5	2		0.8
	ILMN_2734152	E2f6	3		0.819672
	ILMN_2791963	E2f6			0.775194	0.83
	ILMN_2976448	E330036I19Rik	5		1.42857
	ILMN_2870864	E430002G05Rik		1.35135	1.49254
	ILMN_1214364	E430004N04Rik		2.12766	2.12766
	ILMN_2881039	E430018J23Rik			0.847458	0.88
	ILMN_1237621	E430028B21Rik			0.854701
	ILMN_1235857	Ear10		2.12766	1.5625
	ILMN_2814127	Ear12		2.22222	2.08333
	ILMN_1232396	Ear2		3.84615	2.63158
	ILMN_2868480	Ear4		3.7037	2.43902
	ILMN_2741790	Ears2				1.2
	ILMN_1220101	Ebi2		1.31579	1.33333
	ILMN_2662322	Ebi3	4	1.20482
	ILMN_2737008	Ebna1bp2	4	0.869565	0.847458
	ILMN_2707043	Ebp	3	0.578035	0.549451
	ILMN_1250555	Ebpl	2		1.31579
	ILMN_1254786	Ech1	5				1.12
	ILMN_2659950	Echdc1	2	0.847458			0.88
	ILMN_2687040	Echdc2			0.806452
	ILMN_2846194	Echdc2			1.31579		0.77
	ILMN_1234901	Echdc3	7	0.724638
	ILMN_2888181	Echs1		0.833333	1.17647	1.17	0.83
	ILMN_2824167	Ecsit			0.78125
	ILMN_2637295	Eda2r		0.862069
	ILMN_1244297	Edem1	7			0.8
	ILMN_1237028	Edem2			0.724638		1.18
	ILMN_2739033	Edf1	7	1.28205			1.22
	ILMN_2998976	Edg2	7	1.31579	1.42857
	ILMN_2964522	Edg5		1.1236	1.16279
	ILMN_2691735	Edg8	11		0.854701
	ILMN_2801385	Edg8		0.719424	0.714286
	ILMN_2737713	Edn1	8	1.21951
	ILMN_2674351	Ednra		1.5625	1.72414
	ILMN_2589640	Ednrb	8	1.78571	1.53846
	ILMN_2917471	Ednrb			1.20482
	ILMN_3061673	Eef1d	12		0.854701
	ILMN_2777282	Eef1g		1.25
	ILMN_1239110	Eef2		0.719424	0.609756
	ILMN_1252294	Eef2		0.757576	0.666667
	ILMN_2589181	Eef2		0.699301	0.671141
	ILMN_2849985	Eefsec	9	0.840336
	ILMN_2866901	Efemp2		1.6129	1.78571
	ILMN_2645165	Efha1			1.51515
	ILMN_2899174	Efha1			1.42857
	ILMN_2757641	Efna5	5		1.35135
	ILMN_2698443	Efnb1	3		1.17647
	ILMN_1223140	Eftud1					1.13
	ILMN_2669441	Eftud2			1.20482
	ILMN_1254721	EG13909		0.671141	0.480769
	ILMN_2733745	EG13909		0.384615	0.265252		1.35
	ILMN_2917053	EG13909		0.442478	0.2849		1.38
	ILMN_3162960	EG214403		0.854701
	ILMN_2904001	EG240327			0.813008
	ILMN_2831669	EG240549		0.440529	0.456621	1.27
	ILMN_2911009	EG241041		0.27248	0.471698	1.85
	ILMN_2767162	EG330602			0.877193		1.1
	ILMN_2998738	EG381438		1.20482	1.26582
	ILMN_2917647	EG434760			0.854701
	ILMN_1230056	EG545056			0.729927
	ILMN_3006990	EG622339		1.49254	1.26582	0.84
	ILMN_2810539	EG630499			0.662252
	ILMN_2631417	Egfl7			0.877193
	ILMN_2593188	Egfl8			0.869565		1.2
	ILMN_2614432	Egfr	5	0.689655	0.420168	0.61
	ILMN_2693922	Egfr		0.480769	0.291545
	ILMN_3052260	Egfr		0.45045	0.28169	0.79
	ILMN_3128725	Egfr		0.454545	0.283286	0.76
	ILMN_2781805	Egln2	6	0.884956	0.877193	1.1
	ILMN_2662926	Egr1	6		1.92308
	ILMN_2623983	Egr2	9	1.85185	1.53846	0.92
	ILMN_2653543	Egr3			0.847458
	ILMN_2868981	Ehbp1		0.847458		1.09
	ILMN_1227131	Ehbp1l1		1.14943
	ILMN_2628757	Ehd1	6	1.28205
	ILMN_1232989	Ehd3	1	0.571429	0.591716
	ILMN_1224768	Ehd4		2.43902	1.92308
	ILMN_2953677	Ei24	6		0.854701
	ILMN_2731629	Eif1b					0.74
	ILMN_1250410	Eif2ak2		1.49254	1.26582	0.84
	ILMN_1215242	Eif2b1	6		0.714286
	ILMN_2600508	Eif2b1			0.769231
	ILMN_2602140	Eif2b5	10		0.877193
	ILMN_2715215	Eif2b5			0.70922		1.16
	ILMN_2609056	Eif2c2	4	1.19048			1.15
	ILMN_2774435	Eif2s2	7		0.746269
	ILMN_2649129	Eif2s3x	12	0.806452	0.787402
	ILMN_2671259	Eif3b			0.806452		1.24
	ILMN_1258633	Eif3i			0.746269
	ILMN_2718416	Eif3k					1.3
	ILMN_2618481	Eif4a1			0.704225		1.25
	ILMN_2959480	Eif4a1		1.38889
	ILMN_2588254	Eif4a3			0.757576
	ILMN_2766616	Eif4e2			0.854701
	ILMN_3065816	Eif4e2			0.854701
	ILMN_1254878	Eif4e3		1.72414	1.33333
	ILMN_2643291	Eif4e3		1.19048
	ILMN_2893605	Eif4e3		1.33333	1.23457
	ILMN_2670398	Eif4ebp1	6	1.42857	1.2987
	ILMN_2895312	Eif4ebp3			0.293255		1.29
	ILMN_2726950	Eif4enif1	6		0.813008
	ILMN_3159387	Eif4g1					1.29
	ILMN_1213167	Eif4g2	6			0.83
[truncated: 4,214 more rows]
